# Supplementary material for: Genetic and clinical landscape of ER + /PR- breast cancer in China
Source: BMC Cancer. 2023 Dec 4;23:1189. doi: 10.1186/s12885-023-11643-2 (PMC10696783; doi:10.1186/s12885-023-11643-2)
Supplement: Supplementary file 1 — Additional file 1: Supplemental Table S1. Baseline characteristics of patients in Cohort 2. [file 12885_2023_11643_MOESM1_ESM.xlsx]

## Sheet: Sheet1
Supplemental Table S1. Baseline characteristics of patients in Cohort 2.
RSID	Gender	Age	Menopausal_Status	pathologic_T	pathologic_N	pathologic_M	pathologic_stage	Histological_grade	ER_Status	PR_Status	Hormone_Receptor_Status	her2_immunohistochemistry_level_result	her2_FISH_Results	HER2_Final_Status	Ki67	HR_Status_and_HER2_Status
RS1841031FFP	Female	37	Pre	T2	N0	M0	II	II	Positive	Negative	Positive	3+	Positive	Positive	70	HR+/HER2+
RS1826906FFP	Female	58	Post	T2	N2	M0	III	III	Positive	Negative	Positive	3+	Positive	Positive	65	HR+/HER2+
RS1810872FFP	Female	39	Pre	T2	N0	M0	II	III	Positive	Negative	Positive	2+	Equivocal	Equivocal	20	HR+/HER2Equivocal
RS1840695TIS	Female	71	Post	T2	N0	M0	II	II	Positive	Negative	Positive	2+	Negative	Negative	70	HR+/HER2-
RS1840467TIS	Female	58	Post	T2	N1	M0	II	II	Positive	Negative	Positive	0	Negative	Negative	30	HR+/HER2-
RS1835640FFP	Female	41	Pre	T2	N0	M0	II	III	Positive	Negative	Positive	1+	Unknown	Negative	40	HR+/HER2-
RS1841187FFP	Female	48	Pre	T1	N0	M0	I	II	Positive	Negative	Positive	1+	Unknown	Negative	70	HR+/HER2-
RS1840064TIS	Female	50	Pre	T2	N2	M0	III	II	Positive	Negative	Positive	3+	Positive	Positive	40	HR+/HER2+
RS1844302TIS	Female	80	Post	T4	N1	M1	IV	III	Positive	Negative	Positive	3+	Unknown	Positive	60	HR+/HER2+
RS1803344TIS	Female	50	Post	T1	N0	M0	I	II	Positive	Negative	Positive	3+	Positive	Positive	15	HR+/HER2+
RS1828528TIS	Female	37	Pre	T1	N0	M0	I	III	Positive	Negative	Positive	3+	unknown	Positive	30	HR+/HER2+
RS1800409TIS	Female	59	Post	T2	N1	M0	II	II	Positive	Negative	Positive	3+	Unknown	Positive	30	HR+/HER2+
RS1808387FFP	Female	40	Pre	T2	N1	M1	IV	III	Positive	Negative	Positive	3+	Unknown	Positive	75	HR+/HER2+
RS1829295TIS	Female	65	Post	T2	N2	M0	III	III	Positive	Negative	Positive	3+	Unknown	Positive	80	HR+/HER2+
RS1829575TIS	Female	51	Post	T2	N1	M0	II	III	Positive	Negative	Positive	0	unknown	Negative	55	HR+/HER2-
RS1718270TIS	Female	40	Pre	T3	N1	M1	IV	III	Positive	Negative	Positive	3+	Unknown	Positive	70	HR+/HER2+
RS1829325TIS	Female	54	Post	T1	N2	M0	III	II	Positive	Negative	Positive	3+	unknown	Positive	20	HR+/HER2+
RS1829332TIS	Female	70	Post	T2	N0	M0	II	III	Positive	Negative	Positive	2+	Negative	Negative	15	HR+/HER2-
RS1831893FFP	Female	56	Post	T2	N1	M0	II	III	Positive	Negative	Positive	0	Unknown	Negative	90	HR+/HER2-
RS1829334FFP	Female	57	Post	T1	N3	M0	III	III	Positive	Negative	Positive	3+	Positive	Positive	40	HR+/HER2+
RS1816574FFP	Female	61	Post	T1	N0	M0	I	III	Positive	Negative	Positive	3+	Unknown	Positive	40	HR+/HER2+
RS1823587TIS	Female	65	Post	T3	N3	M0	III	III	Positive	Negative	Positive	3+	Unknown	Positive	60	HR+/HER2+
RS1829512FFP	Female	27	Pre	T2	N1	M0	II	III	Positive	Negative	Positive	0	Negative	Negative	25	HR+/HER2-
RS1808226FFP	Female	60	Post	T2	N0	M0	II	III	Positive	Negative	Positive	0	Unknown	Negative	30	HR+/HER2-
RS1829117TIS	Female	46	Pre	T1	N0	M0	I	III	Positive	Negative	Positive	3+	unknown	Positive	5	HR+/HER2+
RS1826534FFP	Female	40	Pre	T1	N0	M0	I	III	Positive	Negative	Positive	2+	Negative	Negative	40	HR+/HER2-
RS1811578FFP	Female	49	Pre	T2	N2	M0	III	II	Positive	Negative	Positive	2+	Negative	Negative	20	HR+/HER2-
RS1829100FFP	Female	42	Pre	T2	N0	M0	II	III	Positive	Negative	Positive	1+	unknown	Negative	80	HR+/HER2-
RS1801092TIS	Female	60	Post	T1	N1	M0	II	III	Positive	Negative	Positive	1+	Unknown	Negative	40	HR+/HER2-
RS1718269TIS	Female	49	Post	T2	N3	M0	III	II	Positive	Negative	Positive	2+	Equivocal	Equivocal	5	HR+/HER2equivocal
RS1829627TIS	Female	60	Post	T1	N0	M0	I	II	Positive	Negative	Positive	0	unknown	Negative	10	HR+/HER2-
RS1820951FFP	Female	45	Pre	T1	N0	M0	I	II	Positive	Negative	Positive	0	Unknown	Negative	10	HR+/HER2-
RS1829080TIS	Female	39	Pre	T1	N0	M0	I	III	Positive	Negative	Positive	0	unknown	Negative	90	HR+/HER2-
RS1827497TIS	Female	49	Pre	T2	N0	M0	II	III	Positive	Negative	Positive	0	Negative	Negative	90	HR+/HER2-
RS1812574FFP	Female	56	Post	T2	N1	M0	II	III	Positive	Negative	Positive	3+	Unknown	Positive	30	HR+/HER2+
RS1833988FFP	Female	68	Post	T2	N1	M0	II	II	Positive	Negative	Positive	2+	Negative	Negative	20	HR+/HER2-
RS1829025TIS	Female	57	Post	T1	N0	M0	I	III	Positive	Negative	Positive	3+	unknown	Positive	35	HR+/HER2+
RS1829762TIS	Female	55	Post	T2	N2	M0	III	III	Positive	Negative	Positive	3+	Positive	Positive	70	HR+/HER2+
RS1816170FFP	Female	57	Post	T1	N0	M0	I	I	Positive	Negative	Positive	2+	Negative	Negative	15	HR+/HER2-
RS1816586FFP	Female	53	Post	T2	N1	M0	II	III	Positive	Negative	Positive	3+	Unknown	Positive	40	HR+/HER2+
RS1829002TIS	Female	39	Pre	T3	N2	M1	IV	III	Positive	Negative	Positive	0	unknown	Negative	90	HR+/HER2-
RS1802277FFP	Female	67	Post	T1	N3	M0	III	III	Positive	Negative	Positive	0	Unknown	Negative	60	HR+/HER2-
RS1809567FFP	Female	62	Post	T1	N0	M0	I	I	Positive	Negative	Positive	2+	Negative	Negative	3	HR+/HER2-
RS1829643TIS	Female	59	Post	T2	N0	M0	II	III	Positive	Negative	Positive	2+	Negative	Negative	10	HR+/HER2-
RS1825701FFP	Female	64	Post	T1	N1	M0	II	III	Positive	Negative	Positive	0	Unknown	Negative	60	HR+/HER2+
RS1831885FFP	Female	27	Pre	T2	N1	M0	II	III	Positive	Negative	Positive	3+	Unknown	Positive	40	HR+/HER2+
RS1832304FFP	Female	54	Post	T2	N1	M0	II	III	Positive	Negative	Positive	3+	Positive	Positive	40	HR+/HER2+
RS1831543FFP	Female	45	Pre	T3	N3	M0	III	III	Positive	Negative	Positive	2+	Negative	Negative	20	HR+/HER2-
RS1831538FFP	Female	49	Post	T2	N1	M0	II	II	Positive	Negative	Positive	2+	Positive	Positive	5	HR+/HER2+
RS1842906FFP	Female	54	Post	T2	N2	M0	III	II	Positive	Negative	Positive	2+	Negative	Negative	20	HR+/HER2-
RS1841397FFP	Female	38	Pre	T2	N2	M0	III	III	Positive	Negative	Positive	3+	Positive	Positive	40	HR+/HER2+
RS1842898FFP	Female	44	Pre	T2	N1	M0	II	II	Positive	Negative	Positive	2+	Positive	Positive	30	HR+/HER2+
RS1834465FFP	Female	45	Pre	T2	N1	M0	II	II	Positive	Positive	Positive	1+	Negative	Negative	5	HR+/HER2-
RS1839673TIS	Female	42	Pre	T1	N0	M0	I	II	Positive	Positive	Positive	2+	Negative	Negative	20	HR+/HER2-
RS1843593FFP	Female	34	Pre	T2	N1	M0	II	III	Positive	Positive	Positive	1+	Negative	Negative	60	HR+/HER2-
RS1845545FFP	Female	67	Post	T1	N0	M0	I	II	Positive	Positive	Positive	2+	Negative	Negative	10	HR+/HER2-
RS1834481FFP	Female	49	Pre	T2	N1	M0	II	III	Positive	Positive	Positive	3+	Unknown	Positive	40	HR+/HER2+
RS1842619TIS	Female	47	Pre	T1	N0	M0	I	II	Positive	Positive	Positive	2+	Negative	Negative	10	HR+/HER2-
RS1840092TIS	Female	44	Pre	T2	N1	M0	II	III	Positive	Positive	Positive	3+	Positive	Positive	60	HR+/HER2+
RS1841583FFP	Female	38	Pre	T2	N1	M0	II	II	Positive	Positive	Positive	2+	Negative	Negative	25	HR+/HER2-
RS1806611TIS	Female	46	Pre	T1	N0	M0	I	III	Positive	Positive	Positive	3+	Unknown	Positive	40	HR+/HER2+
RS1846302TIS	Female	54	Post	T2	N0	M0	II	II	Positive	Positive	Positive	2+	Equivocal	Equivocal	60	HR+/HER2Equivocal
RS1823976TIS	Female	39	Pre	T2	N0	M0	II	II	Positive	Positive	Positive	2+	Positive	Positive	30	HR+/HER2+
RS1836230TIS	Female	64	Post	T1	N1	M0	II	II	Positive	Positive	Positive	2+	Negative	Negative	25	HR+/HER2-
RS1846564FFP	Female	29	Pre	T1	N1	M0	II	II	Positive	Positive	Positive	2+	Negative	Negative	20	HR+/HER2-
RS1839549TIS	Female	73	Post	T1	N0	M0	I	II	Positive	Positive	Positive	1+	Negative	Negative	20	HR+/HER2-
RS1836356FFP	Female	54	Post	T2	N1	M0	II	II	Positive	Positive	Positive	2+	Negative	Negative	15	HR+/HER2-
RS1845372FFP	Female	52	Post	T1	N0	M0	I	III	Positive	Positive	Positive	3+	Positive	Positive	80	HR+/HER2+
RS1846559FFP	Female	63	Post	T1	N1	M0	II	I	Positive	Positive	Positive	1+	Negative	Negative	20	HR+/HER2-
RS1843899TIS	Female	46	Pre	T2	N0	M0	II	III	Positive	Positive	Positive	2+	Equivocal	Equivocal	30	HR+/HER2Equivocal
RS1842360TIS	Female	63	Post	T1	N0	M0	I	II	Positive	Positive	Positive	2+	Negative	Negative	35	HR+/HER2-
RS1826257TIS	Female	53	Post	T1	N0	M0	I	II	Positive	Positive	Positive	1+	Unknown	Negative	10	HR+/HER2-
RS1840214FFP	Female	67	Post	T1	N0	M0	I	II	Positive	Positive	Positive	2+	Negative	Negative	3	HR+/HER2-
RS1835306FFP	Female	50	Pre	T2	N2	M0	III	I	Positive	Positive	Positive	2+	Negative	Negative	5	HR+/HER2-
RS1844774TIS	Female	45	Pre	T2	N1	M0	II	II	Positive	Positive	Positive	2+	Negative	Negative	5	HR+/HER2-
RS1826894TIS	Female	48	Pre	T2	N0	M0	II	III	Positive	Positive	Positive	3+	Positive	Positive	30	HR+/HER2+
RS1844752FFP	Female	48	Pre	T2	N1	M0	II	II	Positive	Positive	Positive	2+	Positive	Positive	13	HR+/HER2+
RS1840697FFP	Female	44	Pre	T2	N1	M0	II	III	Positive	Positive	Positive	3+	Unknown	Positive	60	HR+/HER2+
RS1838893TIS	Female	52	Post	T1	N0	M0	I	III	Positive	Positive	Positive	2+	Positive	Positive	60	HR+/HER2+
RS1837711FFP	Female	48	Pre	T1	N1	M0	II	III	Positive	Positive	Positive	3+	Positive	Positive	50	HR+/HER2+
RS1845416FFP	Female	49	Pre	T2	N0	M0	II	II	Positive	Positive	Positive	3+	Unknown	Positive	60	HR+/HER2+
RS1838903TIS	Female	46	Pre	T2	N0	M0	II	III	Positive	Positive	Positive	2+	Negative	Negative	60	HR+/HER2-
RS1835379FFP	Female	76	Post	T1	N0	M0	I	Unknown	Positive	Positive	Positive	0	Unknown	Negative	20	HR+/HER2-
RS1839776TIS	Female	50	Pre	T2	N0	M0	II	III	Positive	Positive	Positive	2+	Equivocal	Equivocal	50	HR+/HER2Equivocal
RS1842626FFP	Female	56	Post	T1	N1	M0	II	III	Positive	Positive	Positive	1+	Unknown	Negative	25	HR+/HER2-
RS1838877TIS	Female	47	Pre	T1	N0	M0	I	II	Positive	Positive	Positive	1+	Negative	Negative	10	HR+/HER2-
RS1823982TIS	Female	51	Post	T1	N1	M0	II	II	Positive	Positive	Positive	2+	Negative	Negative	15	HR+/HER2-
RS1827056TIS	Female	44	Pre	T2	N1	M0	II	II	Positive	Positive	Positive	1+	Negative	Negative	30	HR+/HER2-
RS1841594TIS	Female	41	Pre	T1	N0	M0	I	II	Positive	Positive	Positive	2+	Negative	Negative	10	HR+/HER2-
RS1844965TIS	Female	25	Pre	T1	N2	M0	III	III	Positive	Positive	Positive	0	Negative	Negative	60	HR+/HER2-
RS1836151TIS	Female	50	Post	T2	N0	M0	II	III	Positive	Positive	Positive	1+	Negative	Negative	70	HR+/HER2-
RS1824576FFP	Female	55	Post	T2	N1	M0	II	II	Positive	Positive	Positive	3+	Positive	Positive	30	HR+/HER2+
RS1837716FFP	Female	45	Pre	T1	N1	M0	II	III	Positive	Positive	Positive	3+	Positive	Positive	60	HR+/HER2+
RS1815071TIS	Female	48	Pre	T1	N0	M0	I	I	Positive	Positive	Positive	1+	Unknown	Negative	10	HR+/HER2-
RS1825181FFP	Female	35	Pre	T2	N0	M0	II	II	Positive	Positive	Positive	2+	Negative	Negative	40	HR+/HER2-
RS1836516FFP	Female	45	Pre	T1	N1	M0	II	III	Positive	Positive	Positive	3+	Positive	Positive	30	HR+/HER2+
RS1842415TIS	Female	76	Post	T1	N0	M0	I	III	Positive	Positive	Positive	1+	Negative	Negative	10	HR+/HER2-
RS1845665FFP	Female	61	Post	T2	N0	M0	II	II	Positive	Positive	Positive	2+	Negative	Negative	5	HR+/HER2-
RS1842379TIS	Female	53	Post	T2	N1	M0	II	III	Positive	Positive	Positive	1+	Negative	Negative	70	HR+/HER2-
RS1842862FFP	Female	37	Pre	T2	N1	M0	II	II	Positive	Positive	Positive	1+	Negative	Negative	30	HR+/HER2-
RS19001132FFP	Female	46	Pre	T1	N0	M0	I	III	Positive	Positive	Positive	3+	Unknown	Positive	10	HR+/HER2+
RS1842919FFP	Female	50	Post	T2	N2	M0	III	II	Positive	Positive	Positive	2+	Negative	Negative	30	HR+/HER2-
RS1844292FFP	Female	46	Pre	T1	N0	M0	I	II	Positive	Positive	Positive	2+	Negative	Negative	10	HR+/HER2-
RS1838275TIS	Female	49	Pre	T1	N2	M0	III	II	Positive	Positive	Positive	2+	Negative	Negative	10	HR+/HER2-
RS1821450FFP	Female	61	Post	T2	N2	M0	III	II	Positive	Positive	Positive	2+	Negative	Negative	10	HR+/HER2-
RS1846102TIS	Female	33	Pre	T1	N1	M0	II	III	Positive	Positive	Positive	0	Negative	Negative	40	HR+/HER2-
RS1835903FFP	Female	65	Post	T1	N0	M0	I	I	Positive	positive	positive	2+	存在争议	Equivocal	5	HR+/HER2Equivocal
RS1835902FFP	Female	65	Post	T2	N0	M0	II	II	Positive	positive	positive	0	Unknown	negative	15	HR+/HER2-
RS1815241TIS	Female	44	Pre	T2	N1	M0	II	II	Positive	Positive	Positive	2+	Negative	Negative	40	HR+/HER2-
RS1826255TIS	Female	38	Pre	T1	N2	M0	II	III	Positive	Positive	Positive	1+	Negative	Negative	40	HR+/HER2-
RS1828232TIS	Female	56	Post	T1	N0	M0	I	II	Positive	Positive	Positive	2+	Negative	Negative	10	HR+/HER2-
RS1820068FFP	Female	43	Pre	T2	N0	M0	II	III	Positive	Positive	Positive	2+	Equivocal	Equivocal	40	HR+/HER2 equivocal
RS1804530FFP	Female	46	Pre	T3	N2	M1	IV	II	Positive	Positive	Positive	2+	Negative	Negative	20	HR+/HER2-
RS1828521TIS	Female	41	Pre	T2	N1	M0	II	III	Positive	POSITIVE	POSITIVE	2+	Negative	Negative	40	HR+/HER2-
RS1822154FFP	Female	42	Post	T3	N2	M0	III	III	Positive	Positive	Positive	2+	Equivocal	Equivocal	50	HR+/HER2 equivocal
RS1813296TIS	Female	42	Pre	T1	N0	M0	I	III	Positive	Positive	Positive	3+	Positive	Positive	40	HR+/HER2+
RS1720428TIS	Female	54	Post	T2	N1	M0	II	III	Positive	Positive	Positive	2+	Negative	Negative	55	HR+/HER2-
RS1828827TIS	Female	62	Post	T1	N0	M0	I	II	Positive	Positive	Positive	2+	Negative	Negative	8	HR+/HER2-
RS1726144TIS	Female	55	Post	T2	N1	M0	II	III	Positive	Positive	Positive	2+	Negative	Negative	20	HR+/HER2-
RS1832241FFP	Female	53	Post	T2	N2	M0	III	III	Positive	Positive	Positive	2+	Negative	Negative	50	HR+/HER2-
RS1824704FFP	Female	58	Post	T2	N2	M0	III	III	Positive	Positive	Positive	1+	Unknown	Negative	50	HR+/HER2-
RS1829561TIS	Female	53	Pre	T2	N2	M0	III	III	Positive	Positive	Positive	0	unknown	Negative	40	HR+/HER2-
RS1815563FFP	Female	38	Pre	T2	N3	M0	III	III	Positive	Positive	Positive	1+	Negative	Negative	40	HR+/HER2-
RS1808146TIS	Female	55	Post	T2	N1	M0	II	III	Positive	Positive	Positive	3+	Positive	Positive	40	HR+/HER2+
RS1831792FFP	Female	36	Pre	T2	N0	M0	II	III	Positive	Positive	Positive	3+	Positive	Positive	80	HR+/HER2+
RS1808261FFP	Female	57	Post	T1	N0	M0	I	III	Positive	Positive	Positive	3+	Positive	Positive	50	HR+/HER2+
RS1828884TIS	Female	61	Post	T2	N1	M0	II	III	Positive	Positive	Positive	3+	unknown	Positive	30	HR+/HER2+
RS1817783TIS	Female	46	Pre	T1	N0	M0	I	II	Positive	Positive	Positive	0	Negative	Negative	30	HR+/HER2-
RS1828811TIS	Female	46	Pre	T2	N1	M0	II	II	Positive	Positive	Positive	2+	Negative	Negative	10	HR+/HER2-
RS1829563TIS	Female	40	Pre	T1	N0	M0	I	III	Positive	Positive	Positive	3+	unknown	Positive	30	HR+/HER2+
RS1810288FFP	Female	58	Post	T1	N0	M0	I	II	Positive	Positive	Positive	2+	Equivocal	Equivocal	35	HR+/HER2equivocal
RS1812572FFP	Female	37	Pre	T4	N2	M0	III	III	Positive	Positive	Positive	1+	Negative	Negative	20	HR+/HER2-
RS1808808TIS	Female	54	Post	T4	N0	M0	III	II	Positive	Positive	Positive	2+	Negative	Negative	5	HR+/HER2-
RS1801344FFP	Female	52	Pre	T1	N0	M0	I	II	Positive	Positive	Positive	2+	Negative	Negative	15	HR+/HER2-
RS1815258TIS	Female	54	Post	T2	N0	M0	II	III	Positive	Positive	Positive	2+	Positive	Positive	50	HR+/HER2+
RS1804520FFP	Female	40	Pre	T1	N2	M0	III	I	Positive	Positive	Positive	0	Unknown	Negative	5	HR+/HER2-
RS1828906TIS	Female	49	Post	T1	N2	M0	III	II	Positive	Positive	Positive	2+	Negative	Negative	10	HR+/HER2-
RS1831070TIS	Female	47	Pre	T2	N0	M0	II	II	Positive	Positive	Positive	2+	Negative	Negative	8	HR+/HER2-
RS1828910TIS	Female	46	Pre	T1	N0	M0	I	II	Positive	Positive	Positive	0	Negative	Negative	30	HR+/HER2-
RS1828967TIS	Female	37	Pre	T2	N1	M0	II	II	Positive	Positive	Positive	3+	Positive	Positive	20	HR+/HER2+
RS1829456TIS	Female	52	Post	T2	N0	M0	II	II	Positive	Positive	Positive	2+	Negative	Negative	10	HR+/HER2-
RS1813933TIS	Female	53	Post	T1	N2	M0	III	II	Positive	Positive	Positive	3+	Positive	Positive	25	HR+/HER2+
RS1829294TIS	Female	38	Pre	T1	N0	M0	I	II	Positive	Positive	Positive	2+	Negative	Negative	20	HR+/HER2-
RS1803220FFP	Female	43	Pre	T2	N0	M0	II	II	Positive	Positive	Positive	0	Negative	Negative	10	HR+/HER2-
RS1829297TIS	Female	51	Pre	T2	N0	M0	II	I	Positive	Positive	Positive	3+	Positive	Positive	35	HR+/HER2+
RS1829298TIS	Female	38	Pre	T1	N0	M0	I	II	Positive	Positive	Positive	1+	Negative	Negative	10	HR+/HER2-
RS1812918FFP	Female	34	Pre	T2	N1	M0	II	II	Positive	Positive	Positive	2+	Negative	Negative	30	HR+/HER2-
RS1829300TIS	Female	60	Post	T1	N0	M0	I	II	Positive	POSITIVE	POSITIVE	2+	Negative	Negative	8	HR+/HER2-
RS1803097FFP	Female	84	Post	T1	N0	M0	I	I	Positive	Positive	Positive	2+	Equivocal	Equivocal	12	HR+/HER2equivocal
RS1815566FFP	Female	45	Pre	T1	N0	M0	I	II	Positive	Positive	Positive	1+	Negative	Negative	10	HR+/HER2-
RS1808801TIS	Female	50	Post	T2	N0	M0	II	II	Positive	Positive	Positive	2+	Negative	Negative	20	HR+/HER2-
RS1829515TIS	Female	32	Pre	T2	N0	M0	II	II	Positive	Positive	Positive	0	Negative	Negative	8	HR+/HER2-
RS1820879TIS	Female	48	Pre	T2	N0	M0	II	II	Positive	Positive	Positive	1+	Negative	Negative	35	HR+/HER2-
RS1822055FFP	Female	40	Pre	T2	N0	M0	II	III	Positive	Positive	Positive	0	Negative	Negative	20	HR+/HER2-
RS1829567FFP	Female	60	Post	T4	N3	M0	III	III	Positive	Positive	Positive	1+	Negative	Negative	40	HR+/HER2-
RS1722745TIS	Female	31	Pre	T2	N2	M0	III	II	Positive	Positive	Positive	2+	Negative	Negative	35	HR+/HER2-
RS1726456FFP	Female	38	Pre	T2	N1	M0	II	II	Positive	Positive	Positive	2+	Negative	Negative	20	HR+/HER2-
RS1829303FFP	Female	34	Pre	T2	N1	M1	IV	II	Positive	Positive	Positive	3+	unknown	Positive	40	HR+/HER2+
RS1818054TIS	Female	45	Pre	T2	N0	M0	II	II	Positive	Positive	Positive	2+	Negative	Negative	5	HR+/HER2-
RS1817118FFP	Female	40	Pre	T1	N3	M0	III	II	Positive	Positive	Positive	1+	Negative	Negative	10	HR+/HER2-
RS1818250TIS	Female	44	Pre	T2	N0	M0	II	II	Positive	Positive	Positive	1+	Unknown	Negative	5	HR+/HER2-
RS1829304TIS	Female	48	Pre	T2	N0	M0	II	III	Positive	POSITIVE	POSITIVE	1+	unknown	Negative	35	HR+/HER2-
RS1827492TIS	Female	47	Pre	T1	N0	M0	I	II	Positive	Positive	Positive	1+	Unknown	Negative	15	HR+/HER2-
RS1808798FFP	Female	47	Post	T2	N0	M0	II	III	Positive	Positive	Positive	3+	Positive	Positive	60	HR+/HER2+
RS1815339FFP	Female	85	Post	T2	N0	M0	II	III	Positive	Positive	Positive	0	Negative	Negative	10	HR+/HER2-
RS1726142FFP	Female	42	Pre	T3	N2	M1	IV	III	Positive	Positive	Positive	2+	Negative	Negative	30	HR+/HER2-
RS1829305TIS	Female	44	Pre	T1	N0	M0	I	II	Positive	POSITIVE	POSITIVE	2+	Negative	Negative	60	HR+/HER2-
RS1822299TIS	Female	59	Post	T3	N1	M0	III	II	Positive	Positive	Positive	2+	Equivocal	Equivocal	40	HR+/HER2 equivocal
RS1816168FFP	Female	42	Pre	T3	N0	M0	II	III	Positive	Positive	Positive	1+	Negative	Negative	30	HR+/HER2-
RS1829307TIS	Female	73	Post	T1	N1	M0	II	II	Positive	POSITIVE	POSITIVE	2+	Negative	Negative	20	HR+/HER2-
RS1829571TIS	Female	48	Pre	T1	N2	M0	III	III	Positive	Positive	Positive	2+	Negative	Negative	30	HR+/HER2-
RS1802621TIS	Female	43	Pre	T1	N0	M0	I	II	Positive	Positive	Positive	0	Negative	Negative	5	HR+/HER2-
RS1806801TIS	Female	55	Post	T1	N0	M0	I	III	Positive	Positive	Positive	3+	Positive	Positive	40	HR+/HER2+
RS1834453TIS	Female	30	Pre	T1	N2	M0	III	II	Positive	Positive	Positive	3+	Positive	Positive	30	HR+/HER2+
RS1721577TIS	Female	44	Pre	T2	N2	M1	IV	II	Positive	Positive	Positive	2+	Negative	Negative	10	HR+/HER2-
RS1829577TIS	Female	47	Pre	T2	N2	M0	III	II	Positive	Positive	Positive	1+	Negative	Negative	35	HR+/HER2-
RS1829581TIS	Female	65	Post	T1	N0	M0	I	I	Positive	POSITIVE	POSITIVE	1+	Negative	Negative	5	HR+/HER2-
RS1829310TIS	Female	46	Pre	T1	N0	M0	I	III	Positive	POSITIVE	POSITIVE	3+	unknown	Positive	50	HR+/HER2+
RS1803977TIS	Female	50	Post	T2	N3	M0	III	III	Positive	Positive	Positive	0	Unknown	Negative	50	HR+/HER2-
RS1829583TIS	Female	55	Post	T1	N1	M0	II	II	Positive	POSITIVE	POSITIVE	2+	Negative	Negative	20	HR+/HER2-
RS1825727TIS	Female	65	Post	T1	N1	M0	II	III	Positive	Positive	Positive	2+	Equivocal	Equivocal	30	HR+/HER2 equivocal
RS1803222TIS	Female	61	Post	T1	N0	M0	I	II	Positive	Positive	Positive	2+	Negative	Negative	50	HR+/HER2-
RS1812932FFP	Female	38	Pre	T1	N0	M0	I	I	Positive	Positive	Positive	1+	Unknown	Negative	20	HR+/HER2-
RS1829311TIS	Female	52	Post	T2	N1	M0	II	II	Positive	POSITIVE	POSITIVE	2+	Negative	Negative	10	HR+/HER2-
RS1822307TIS	Female	45	Pre	T2	N1	M0	II	II	Positive	Positive	Positive	2+	Negative	Negative	30	HR+/HER2-
RS1811269TIS	Female	49	Pre	T2	N2	M1	IV	II	Positive	Positive	Positive	2+	Negative	Negative	10	HR+/HER2-
RS1801359TIS	Female	39	Pre	T1	N0	M0	I	III	Positive	Positive	Positive	0	Negative	Negative	40	HR+/HER2-
RS1828141FFP	Female	37	Pre	T2	N1	M0	II	II	Positive	Positive	Positive	2+	Negative	Negative	10	HR+/HER2-
RS1821585FFP	Female	33	Pre	T3	N3	M0	III	II	Positive	Positive	Positive	2+	Negative	Negative	30	HR+/HER2-
RS1817125TIS	Female	43	Pre	T2	N0	M0	II	II	Positive	Positive	Positive	3+	Positive	Positive	25	HR+/HER2+
RS1823777FFP	Female	32	Pre	T3	N2	M0	III	II	Positive	Positive	Positive	0	Negative	Negative	30	HR+/HER2-
RS1829313TIS	Female	37	Pre	T1	N0	M0	I	II	Positive	POSITIVE	POSITIVE	2+	Negative	Negative	70	HR+/HER2-
RS1810531FFP	Female	51	Post	T1	N0	M0	I	II	Positive	POSITIVE	POSITIVE	2+	Negative	Negative	1	HR+/HER2-
RS1815231TIS	Female	48	Pre	T2	N0	M0	II	II	Positive	Positive	Positive	0	Negative	Negative	10	HR+/HER2-
RS1820058FFP	Female	68	Post	T1	N2	M0	III	II	Positive	Positive	Positive	1+	Equivocal	Equivocal	5	HR+/HER2 equivocal
RS1823780TIS	Female	50	Pre	T2	N2	M0	III	II	Positive	Positive	Positive	2+	Negative	Negative	15	HR+/HER2-
RS1829314TIS	Female	51	Pre	T2	N0	M0	II	II	Positive	POSITIVE	POSITIVE	1+	Negative	Negative	15	HR+/HER2-
RS1816184TIS	Female	65	Post	T1	N0	M0	I	II	Positive	Positive	Positive	2+	Negative	Negative	4	HR+/HER2-
RS1822828TIS	Female	53	Post	T2	N1	M0	II	II	Positive	Positive	Positive	2+	Positive	Positive	25	HR+/HER2+
RS1725700FFP	Female	45	Pre	T2	N3	M0	III	III	Positive	Positive	Positive	0	Unknown	Negative	60	HR+/HER2-
RS1829316FFP	Female	25	Pre	T1	N1	M0	II	II	Positive	POSITIVE	POSITIVE	0	Negative	Negative	10	HR+/HER2-
RS1828813TIS	Female	63	Post	T2	N0	M0	II	II	Positive	Positive	Positive	2+	Equivocal	Equivocal	12	HR+/HER2 equivocal
RS1726576TIS	Female	44	Pre	T2	N1	M0	II	III	Positive	Positive	Positive	0	Unknown	Negative	30	HR+/HER2-
RS1808900FFP	Female	57	Post	T4	N2	M1	IV	III	Positive	Positive	Positive	3+	Unknown	Positive	30	HR+/HER2+
RS1811568FFP	Female	68	Post	T2	N0	M0	II	II	Positive	Positive	Positive	1+	Negative	Negative	10	HR+/HER2-
RS1722724TIS	Female	52	Post	T2	N1	M0	II	II	Positive	Positive	Positive	2+	Equivocal	Equivocal	15	HR+/HER2equivocal
RS1721225TIS	Female	46	Pre	T2	N2	M0	III	I	Positive	Positive	Positive	1+	Unknown	Negative	5	HR+/HER2-
RS1813613TIS	Female	49	Pre	T3	N0	M0	III	II	Positive	Positive	Positive	1+	Negative	Negative	20	HR+/HER2-
RS1823091FFP	Female	34	Pre	T3	N1	M0	III	III	Positive	Positive	Positive	1+	Negative	Negative	30	HR+/HER2-
RS1829320TIS	Female	46	Pre	T1	N0	M0	I	II	Positive	POSITIVE	POSITIVE	0	unknown	Negative	10	HR+/HER2-
RS1720766FFP	Female	37	Pre	T2	N1	M0	II	III	Positive	Positive	Positive	3+	Unknown	Positive	40	HR+/HER2+
RS1833646TIS	Female	52	Pre	T2	N0	M0	II	II	Positive	Positive	Positive	2+	Negative	Negative	10	HR+/HER2-
RS1811272TIS	Female	38	Pre	T2	N0	M0	II	III	Positive	Positive	Positive	2+	Equivocal	Equivocal	30	HR+/HER2 equivocal
RS1823761TIS	Female	27	Pre	T2	N2	M0	III	II	Positive	Positive	Positive	1+	Negative	Negative	80	HR+/HER2-
RS1824551FFP	Female	47	Pre	T1	N1	M0	II	III	Positive	Positive	Positive	1+	Negative	Negative	30	HR+/HER2-
RS1805297FFP	Female	47	Pre	T2	N2	M0	III	II	Positive	Positive	Positive	0	Negative	Negative	30	HR+/HER2-
RS1806799FFP	Female	44	Pre	T1	N0	M0	I	III	Positive	Positive	Positive	2+	Negative	Negative	70	HR+/HER2-
RS1808821FFP	Female	46	Pre	T2	N2	M0	III	II	Positive	Positive	Positive	0	Unknown	Negative	50	HR+/HER2-
RS1834381TIS	Female	47	Pre	T1	N2	M0	III	II	Positive	Positive	Positive	1+	Negative	Negative	10	HR+/HER2-
RS1829324TIS	Female	68	Post	T1	N2	M0	III	II	Positive	Positive	Positive	1+	unknown	Negative	10	HR+/HER2-
RS1829597FFP	Female	57	Post	T2	N1	M0	II	II	Positive	Positive	Positive	1+	Negative	Negative	5	HR+/HER2-
RS1829327TIS	Female	38	Pre	T1	N0	M0	I	II	Positive	POSITIVE	POSITIVE	3+	Positive	Positive	40	HR+/HER2+
RS1829328TIS	Female	64	Post	T1	N0	M0	I	II	Positive	POSITIVE	POSITIVE	2+	unknown	Equivocal	8	HR+/HER2equivocal
RS1829599FFP	Female	48	Pre	T1	N0	M0	I	III	Positive	POSITIVE	POSITIVE	0	unknown	Negative	60	HR+/HER2-
RS1809096FFP	Female	58	Post	T2	N0	M0	II	II	Positive	Positive	Positive	0	Unknown	Negative	30	HR+/HER2-
RS1725877FFP	Female	48	Post	T2	N1	M0	II	III	Positive	Positive	Positive	1+	Unknown	Negative	20	HR+/HER2-
RS1829331TIS	Female	57	Post	T1	N0	M0	I	II	Positive	POSITIVE	POSITIVE	2+	Negative	Negative	25	HR+/HER2-
RS1829333TIS	Female	44	Pre	T2	N0	M0	II	II	Positive	POSITIVE	POSITIVE	1+	unknown	Negative	5	HR+/HER2-
RS1817785TIS	Female	47	Pre	T2	N0	M0	II	II	Positive	Positive	Positive	0	Negative	Negative	10	HR+/HER2-
RS1829603TIS	Female	39	Pre	T2	N1	M0	II	II	Positive	POSITIVE	POSITIVE	2+	Positive	Positive	30	HR+/HER2+
RS1829336FFP	Female	47	Pre	T2	N0	M0	II	III	Positive	POSITIVE	POSITIVE	2+	Negative	Negative	40	HR+/HER2-
RS1804522TIS	Female	34	Pre	T2	N2	M1	IV	II	Positive	Positive	Positive	0	Unknown	Negative	40	HR+/HER2-
RS1829338TIS	Female	46	Pre	T2	N0	M0	II	II	Positive	POSITIVE	POSITIVE	2+	Negative	Negative	5	HR+/HER2-
RS1808885FFP	Female	80	Post	T1	N0	M0	I	II	Positive	Positive	Positive	0	Unknown	Negative	18	HR+/HER2-
RS1820061FFP	Female	34	Pre	T1	N0	M0	I	Unknown	Positive	POSITIVE	POSITIVE	0	unknown	Negative	10	HR+/HER2-
RS1721218TIS	Female	37	Pre	T1	N1	M0	II	II	Positive	Positive	Positive	2+	Negative	Negative	20	HR+/HER2-
RS1820857FFP	Female	52	Post	T1	N0	M0	I	II	Positive	Positive	Positive	1+	Unknown	Negative	20	HR+/HER2-
RS1834021FFP	Female	52	Post	T2	N3	M0	III	III	Positive	Positive	Positive	1+	Unknown	Negative	10	HR+/HER2-
RS1833644TIS	Female	60	Post	T1	N0	M0	I	II	Positive	Positive	Positive	2+	Negative	Negative	10	HR+/HER2-
RS1806615TIS	Female	79	Post	T2	N3	M0	III	III	Positive	Positive	Positive	2+	Negative	Negative	30	HR+/HER2-
RS1819009FFP	Female	32	Pre	T2	N1	M0	II	II	Positive	Positive	Positive	3+	Positive	Positive	20	HR+/HER2+
RS1820608TIS	Female	47	Post	T2	N1	M0	II	III	Positive	Positive	Positive	1+	Negative	Negative	30	HR+/HER2-
RS1809727FFP	Female	45	Pre	T1	N1	M0	II	III	Positive	Positive	Positive	2+	Negative	Negative	6	HR+/HER2-
RS1829070TIS	Female	48	Pre	T3	N3	M0	III	II	Positive	Positive	Positive	2+	Negative	Negative	35	HR+/HER2-
RS1823593TIS	Female	46	Pre	T1	N0	M0	I	II	Positive	Positive	Positive	2+	Negative	Negative	20	HR+/HER2-
RS1815558TIS	Female	49	Post	T2	N0	M0	II	III	Positive	Positive	Positive	3+	Positive	Positive	60	HR+/HER2+
RS1801356TIS	Female	52	Pre	T2	N2	M0	III	II	Positive	Positive	Positive	1+	Unknown	Negative	30	HR+/HER2-
RS1802619FFP	Female	32	Pre	T1	N0	M0	I	II	Positive	Positive	Positive	2+	Negative	Negative	10	HR+/HER2-
RS1808819FFP	Female	61	Post	T1	N0	M0	I	II	Positive	Positive	Positive	2+	Negative	Negative	10	HR+/HER2-
RS1825694FFP	Female	35	Post	T2	N0	M0	II	III	Positive	Positive	Positive	0	Unknown	Negative	20	HR+/HER2-
RS1818248TIS	Female	42	Pre	T2	N0	M0	II	I	Positive	Positive	Positive	1+	Unknown	Negative	2	HR+/HER2-
RS1819733TIS	Female	50	Post	T1	N0	M0	I	III	Positive	POSITIVE	POSITIVE	2+	Negative	Negative	30	HR+/HER2-
RS1829346TIS	Female	60	Post	T1	N1	M0	II	II	Positive	POSITIVE	POSITIVE	1+	unknown	Negative	15	HR+/HER2-
RS1829134TIS	Female	46	Pre	T1	N0	M0	I	II	Positive	POSITIVE	POSITIVE	0	unknown	Negative	15	HR+/HER2-
RS1812488TIS	Female	51	Pre	T2	N2	M0	III	III	Positive	Positive	Positive	3+	Positive	Positive	30	HR+/HER2+
RS1829132TIS	Female	40	Pre	T2	N3	M0	III	III	Positive	Positive	Positive	2+	Negative	Negative	25	HR+/HER2-
RS1829131TIS	Female	37	Pre	T2	N0	M0	II	III	Positive	POSITIVE	POSITIVE	2+	Negative	Negative	40	HR+/HER2-
RS1808803FFP	Female	34	Pre	T1	N1	M0	II	III	Positive	Positive	Positive	2+	Negative	Negative	40	HR+/HER2-
RS1824656FFP	Female	50	Post	T2	N1	M1	IV	II	Positive	Positive	Positive	3+	Unknown	Positive	30	HR+/HER2+
RS1829129TIS	Female	54	Post	T2	N0	M0	II	III	Positive	POSITIVE	POSITIVE	1+	Negative	Negative	25	HR+/HER2-
RS1825688FFP	Female	50	Pre	T2	N0	M0	II	II	Positive	Positive	Positive	2+	Negative	Negative	15	HR+/HER2-
RS1803214TIS	Female	63	Post	T1	N0	M0	I	II	Positive	Positive	Positive	2+	Negative	Negative	15	HR+/HER2-
RS1829609TIS	Female	59	Post	T2	N0	M0	II	II	Positive	POSITIVE	POSITIVE	2+	Equivocal	Equivocal	10	HR+/HER2equivocal
RS1821639FFP	Female	69	Post	T1	N0	M0	I	II	Positive	Positive	Positive	0	Negative	Negative	5	HR+/HER2-
RS1829611TIS	Female	53	Pre	T2	N0	M0	II	II	Positive	POSITIVE	POSITIVE	2+	Positive	Positive	30	HR+/HER2+
RS1726569FFP	Female	53	Post	T1	N3	M0	III	III	Positive	Positive	Positive	2+	Equivocal	Equivocal	30	HR+/HER2equivocal
RS1809911FFP	Female	49	Pre	T2	N1	M0	II	I	Positive	Positive	Positive	2+	Negative	Negative	10	HR+/HER2-
RS1816179FFP	Female	44	Pre	T2	N1	M0	II	III	Positive	Positive	Positive	2+	Negative	Negative	70	HR+/HER2-
RS1829123TIS	Female	54	Post	T1	N0	M0	I	III	Positive	POSITIVE	POSITIVE	0	unknown	Negative	40	HR+/HER2-
RS1829120TIS	Female	61	Post	T4	N3	M1	IV	II	Positive	Positive	Positive	3+	Positive	Positive	60	HR+/HER2+
RS1725873TIS	Female	39	Pre	T2	N1	M0	II	II	Positive	Positive	Positive	2+	Positive	Positive	60	HR+/HER2+
RS1826264TIS	Female	47	Pre	T1	N0	M0	I	II	Positive	Positive	Positive	1+	Negative	Negative	20	HR+/HER2-
RS1829113TIS	Female	40	Pre	T1	N0	M0	I	III	Positive	POSITIVE	POSITIVE	2+	Negative	Negative	10	HR+/HER2-
RS1812099FFP	Female	59	Post	T1	N0	M0	I	III	Positive	Positive	Positive	2+	Negative	Negative	60	HR+/HER2-
RS1829111TIS	Female	35	Pre	T1	N0	M0	I	II	Positive	POSITIVE	POSITIVE	3+	unknown	Positive	60	HR+/HER2+
RS1802613FFP	Female	50	Pre	T2	N0	M0	II	I	Positive	Positive	Positive	1+	Unknown	Negative	20	HR+/HER2-
RS1809745FFP	Female	42	Pre	T2	N3	M0	III	III	Positive	Positive	Positive	3+	Unknown	Positive	20	HR+/HER2+
RS1829106TIS	Female	44	Pre	T2	N1	M0	II	III	Positive	POSITIVE	POSITIVE	1+	unknown	Negative	20	HR+/HER2-
RS1812124TIS	Female	53	Post	T2	N3	M0	III	III	Positive	Positive	Positive	2+	Negative	Negative	70	HR+/HER2-
RS1819737TIS	Female	61	Post	T1	N0	M0	I	II	Positive	Positive	Positive	2+	Negative	Negative	20	HR+/HER2-
RS1801504FFP	Female	52	Post	T1	N0	M0	I	III	Positive	Positive	Positive	1+	Negative	Negative	20	HR+/HER2-
RS1803091TIS	Female	42	Pre	T3	N2	M0	III	II	Positive	Positive	Positive	2+	Negative	Negative	20	HR+/HER2-
RS1829103TIS	Female	44	Pre	T2	N1	M0	II	III	Positive	POSITIVE	POSITIVE	2+	Negative	Negative	50	HR+/HER2-
RS1803218TIS	Female	68	Post	T1	N0	M0	I	I	Positive	Positive	Positive	0	Unknown	Negative	3	HR+/HER2-
RS1800831TIS	Female	63	Post	T1	N2	M0	III	III	Positive	Positive	Positive	2+	Positive	Positive	30	HR+/HER2+
RS1829098TIS	Female	60	Post	T1	N0	M0	I	II	Positive	POSITIVE	POSITIVE	1+	unknown	Negative	13	HR+/HER2-
RS1829096FFP	Female	56	Post	T1	N0	M0	I	II	Positive	POSITIVE	POSITIVE	1+	unknown	Negative	10	HR+/HER2-
RS1829621TIS	Female	37	Pre	T2	N2	M0	III	II	Positive	Positive	Positive	1+	Unknown	Negative	20	HR+/HER2-
RS1805628TIS	Female	57	Post	T2	N0	M0	II	III	Positive	Positive	Positive	2+	Negative	Negative	40	HR+/HER2-
RS1819004FFP	Female	42	Pre	T2	N0	M0	II	Unknown	Positive	Positive	Positive	0	Unknown	Negative	10	HR+/HER2-
RS1828346FFP	Female	60	Post	T2	N2	M0	III	III	Positive	Positive	Positive	1+	Unknown	Negative	45	HR+/HER2-
RS1829092FFP	Female	31	Pre	T1	N1	M0	II	III	Positive	POSITIVE	POSITIVE	2+	Negative	Negative	10	HR+/HER2-
RS1829625TIS	Female	44	Pre	T1	N0	M0	I	II	Positive	POSITIVE	POSITIVE	2+	Negative	Negative	15	HR+/HER2-
RS1808816FFP	Female	46	Pre	T2	N1	M0	II	II	Positive	Positive	Positive	0	Unknown	Negative	15	HR+/HER2-
RS1822761FFP	Female	44	Pre	T2	N1	M0	II	III	Positive	Positive	Positive	1+	Unknown	Negative	40	HR+/HER2-
RS1829090TIS	Female	66	Post	T1	N0	M0	I	I	Positive	POSITIVE	POSITIVE	2+	Negative	Negative	8	HR+/HER2-
RS1725705FFP	Female	54	Pre	T2	N0	M0	II	II	Positive	Positive	Positive	1+	Unknown	Negative	10	HR+/HER2-
RS1820694FFP	Female	55	Post	T1	N0	M0	I	II	Positive	Positive	Positive	0	Unknown	Negative	10	HR+/HER2-
RS1829086FFP	Female	39	Pre	T2	N0	M0	II	I	Positive	POSITIVE	POSITIVE	1+	unknown	Negative	10	HR+/HER2-
RS1832834FFP	Female	47	Pre	T2	N0	M0	II	III	Positive	Positive	Positive	1+	Negative	Negative	50	HR+/HER2-
RS1829629TIS	Female	32	Pre	T2	N1	M0	II	II	Positive	POSITIVE	POSITIVE	1+	unknown	Negative	30	HR+/HER2-
RS1820870TIS	Female	58	Post	T2	N0	M0	II	III	Positive	Positive	Positive	2+	Negative	Negative	20	HR+/HER2-
RS1815235TIS	Female	43	Pre	T4	N2	M1	IV	II	Positive	Positive	Positive	3+	Positive	Positive	60	HR+/HER2+
RS1829403FFP	Female	38	Pre	T1	N0	M0	I	II	Positive	Positive	Positive	1+	Negative	Negative	10	HR+/HER2-
RS1828790TIS	Female	59	Post	T2	N1	M0	II	III	Positive	Positive	Positive	1+	Negative	Negative	70	HR+/HER2-
RS1829078TIS	Female	65	Post	T2	N0	M0	II	II	Positive	POSITIVE	POSITIVE	2+	Negative	Negative	15	HR+/HER2-
RS1819194TIS	Female	50	Pre	T2	N1	M0	II	II	Positive	Positive	Positive	1+	Negative	Negative	3	HR+/HER2-
RS1829074TIS	Female	52	Pre	T1	N0	M0	I	I	Positive	POSITIVE	POSITIVE	2+	Positive	Positive	5	HR+/HER2+
RS1812739TIS	Female	36	Pre	T1	N0	M0	I	III	Positive	Positive	Positive	3+	Positive	Positive	80	HR+/HER2+
RS1829071FFP	Female	48	Pre	T2	N1	M0	II	II	Positive	Positive	Positive	3+	Positive	Positive	40	HR+/HER2+
RS1824698FFP	Female	36	Pre	T1	N0	M0	I	II	Positive	Positive	Positive	2+	Equivocal	Equivocal	25	HR+/HER2 equivocal
RS1829631TIS	Female	37	Pre	T2	N0	M0	II	II	Positive	POSITIVE	POSITIVE	2+	Negative	Negative	10	HR+/HER2-
RS1802615TIS	Female	59	Post	T2	N0	M0	II	II	Positive	Positive	Positive	2+	Negative	Negative	20	HR+/HER2-
RS1829060TIS	Female	53	Pre	T4	N2	M1	IV	II	Positive	Positive	Positive	3+	unknown	Positive	15	HR+/HER2+
RS1813606TIS	Female	52	Post	T1	N1	M0	II	II	Positive	Positive	Positive	2+	Equivocal	Equivocal	40	HR+/HER2 equivocal
RS1817793FFP	Female	53	Post	T1	N0	M0	I	II	Positive	Positive	Positive	1+	Negative	Negative	50	HR+/HER2-
RS1829052TIS	Female	47	Pre	T1	N0	M0	I	II	Positive	POSITIVE	POSITIVE	0	Negative	Negative	10	HR+/HER2-
RS1822057TIS	Female	47	Pre	T1	N0	M0	I	III	Positive	Positive	Positive	1+	Negative	Negative	50	HR+/HER2-
RS1829047FFP	Female	66	Post	T2	N0	M0	II	III	Positive	POSITIVE	POSITIVE	2+	Negative	Negative	80	HR+/HER2-
RS1826259TIS	Female	41	Pre	T1	N0	M0	I	III	Positive	Positive	Positive	3+	Unknown	Positive	20	HR+/HER2+
RS1721380TIS	Female	32	Pre	T2	N2	M0	III	III	Positive	Positive	Positive	0	Unknown	Negative	60	HR+/HER2-
RS1805757TIS	Female	42	Pre	T2	N2	M0	III	II	Positive	Positive	Positive	1+	Unknown	Negative	10	HR+/HER2-
RS1801403TIS	Female	27	Pre	T2	N0	M0	II	II	Positive	Positive	Positive	2+	Positive	Positive	20	HR+/HER2+
RS1800551FFP	Female	46	Pre	T2	N2	M0	III	III	Positive	Positive	Positive	2+	Negative	Negative	50	HR+/HER2-
RS1834242FFP	Female	47	Pre	T1	N0	M0	I	II	Positive	Positive	Positive	3+	Unknown	Positive	20	HR+/HER2+
RS1809229FFP	Female	41	Pre	T2	N0	M0	II	II	Positive	Positive	Positive	2+	Positive	Positive	15	HR+/HER2+
RS1829039FFP	Female	66	Post	T1	N2	M0	III	II	Positive	Positive	Positive	1+	unknown	Negative	20	HR+/HER2-
RS1830286TIS	Female	60	Post	T2	N1	M0	II	II	Positive	Positive	Positive	0	Negative	Negative	20	HR+/HER2-
RS1803212TIS	Female	71	Post	T1	N0	M0	I	Unknown	Positive	Positive	Positive	2+	Negative	Negative	6	HR+/HER2-
RS1829033TIS	Female	48	Pre	T2	N0	M0	II	III	Positive	POSITIVE	POSITIVE	3+	unknown	Positive	15	HR+/HER2+
RS1834391TIS	Female	39	Pre	T2	N0	M0	II	II	Positive	Positive	Positive	1+	Negative	Negative	10	HR+/HER2-
RS1812735TIS	Female	38	Pre	T2	N0	M0	II	II	Positive	Positive	Positive	2+	Negative	Negative	5	HR+/HER2-
RS1808878FFP	Female	64	Post	T3	N0	M0	II	II	Positive	Positive	Positive	2+	Negative	Negative	20	HR+/HER2-
RS1813609FFP	Female	38	Pre	T1	N0	M0	I	III	Positive	Positive	Positive	2+	Negative	Negative	40	HR+/HER2-
RS1726458FFP	Female	34	Pre	T2	N2	M0	III	II	Positive	Positive	Positive	2+	Negative	Negative	15	HR+/HER2-
RS1821304TIS	Female	64	Post	T4	N2	M0	III	II	Positive	Positive	Positive	0	Negative	Negative	3	HR+/HER2-
RS1801361TIS	Female	41	Pre	T2	N1	M0	II	II	Positive	Positive	Positive	2+	Negative	Negative	15	HR+/HER2-
RS1829027FFP	Female	46	Pre	T2	N1	M0	II	II	Positive	POSITIVE	POSITIVE	2+	Equivocal	Equivocal	15	HR+/HER2equivocal
RS1829637TIS	Female	39	Pre	T1	N0	M0	I	III	Positive	POSITIVE	POSITIVE	1+	unknown	Negative	30	HR+/HER2-
RS1819751FFP	Female	28	Pre	T2	N1	M0	II	II	Positive	Positive	Positive	2+	Negative	Negative	10	HR+/HER2-
RS1829023TIS	Female	45	Pre	T1	N0	M0	I	II	Positive	POSITIVE	POSITIVE	1+	Negative	Negative	10	HR+/HER2-
RS1822887FFP	Female	37	Pre	T1	N1	M0	II	II	Positive	Positive	Positive	0	Negative	Negative	10	HR+/HER2-
RS1804670TIS	Female	53	Post	T2	N2	M1	IV	III	Positive	Positive	Positive	2+	Negative	Negative	50	HR+/HER2-
RS1830662FFP	Female	39	Pre	T2	N1	M0	II	II	Positive	Positive	Positive	2+	Negative	Negative	80	HR+/HER2-
RS1726463FFP	Female	37	Pre	T2	N1	M0	II	II	Positive	Positive	Positive	3+	Unknown	Positive	60	HR+/HER2+
RS1803456TIS	Female	66	Post	T4	N2	M0	III	III	Positive	Positive	Positive	1+	Negative	Negative	15	HR+/HER2-
RS1829019TIS	Female	34	Pre	T2	N1	M0	II	II	Positive	POSITIVE	POSITIVE	2+	Positive	Positive	30	HR+/HER2+
RS1719782TIS	Female	57	Post	T2	N2	M0	III	II	Positive	Positive	Positive	2+	Negative	Negative	8	HR+/HER2-
RS1829006FFP	Female	71	Post	T2	N0	M0	II	II	Positive	POSITIVE	POSITIVE	2+	Negative	Negative	40	HR+/HER2-
RS1804038FFP	Female	41	Pre	T2	N2	M0	III	II	Positive	Positive	Positive	2+	Negative	Negative	25	HR+/HER2-
RS1815249FFP	Female	35	Pre	T2	N1	M0	II	II	Positive	Positive	Positive	1+	Negative	Negative	15	HR+/HER2-
RS1824556TIS	Female	58	Post	T2	N1	M0	II	II	Positive	Positive	Positive	0	Negative	Negative	8	HR+/HER2-
RS1829004TIS	Female	65	Post	T1	N0	M1	IV	III	Positive	Positive	Positive	2+	Positive	Positive	45	HR+/HER2+
RS1801506FFP	Female	46	Pre	T1	N1	M0	II	Unknown	Positive	Positive	Positive	0	Unknown	Negative	10	HR+/HER2-
RS1818051TIS	Female	59	Post	T1	N2	M0	III	II	Positive	Positive	Positive	2+	Negative	Negative	5	HR+/HER2-
RS1829000TIS	Female	45	Pre	T1	N3	M1	IV	II	Positive	Positive	Positive	2+	Negative	Negative	5	HR+/HER2-
RS1804515FFP	Female	43	Pre	T2	N3	M0	III	II	Positive	Positive	Positive	1+	Unknown	Negative	40	HR+/HER2-
RS1806635FFP	Female	41	Pre	T1	N1	M0	II	II	Positive	Positive	Positive	2+	Equivocal	Equivocal	80	HR+/HER2equivocal
RS1803460TIS	Female	47	Pre	T1	N0	M0	I	II	Positive	Positive	Positive	2+	Negative	Negative	10	HR+/HER2-
RS1828994TIS	Female	44	Pre	T1	N0	M0	I	II	Positive	POSITIVE	POSITIVE	0	unknown	Negative	10	HR+/HER2-
RS1829645TIS	Female	55	Post	T2	N0	M0	II	III	Positive	POSITIVE	POSITIVE	2+	Equivocal	Equivocal	20	HR+/HER2equivocal
RS1828993TIS	Female	52	Post	T2	N2	M0	III	III	Positive	Positive	Positive	2+	Negative	Negative	60	HR+/HER2-
RS1828987TIS	Female	40	Pre	T2	N0	M0	II	III	Positive	POSITIVE	POSITIVE	2+	Negative	Negative	20	HR+/HER2-
RS1813932FFP	Female	61	Post	T1	N3	M0	III	II	Positive	Positive	Positive	2+	Negative	Negative	20	HR+/HER2-
RS1831170FFP	Female	56	Post	T1	N1	M0	II	II	Positive	Positive	Positive	1+	Unknown	Negative	4	HR+/HER2-
RS1832311FFP	Female	41	Pre	T2	N1	M0	II	III	Positive	Positive	Positive	1+	Unknown	Negative	40	HR+/HER2-
RS1830949FFP	Female	46	Pre	T1	N1	M0	II	II	Positive	Positive	Positive	2+	Negative	Negative	8	HR+/HER2-
RS1830040FFP	Female	50	Post	T2	N1	M0	II	II	Positive	Positive	Positive	0	Unknown	Negative	10	HR+/HER2-
RS1831157FFP	Female	45	Pre	T2	N1	M0	II	III	Positive	Positive	Positive	2+	Negative	Negative	40	HR+/HER2-
RS1831140FFP	Female	32	Pre	T2	N1	M0	II	III	Positive	Positive	Positive	3+	Positive	Positive	60	HR+/HER2+
RS1831143FFP	Female	45	Pre	T2	N1	M0	II	III	Positive	Positive	Positive	0	Unknown	Negative	60	HR+/HER2-
RS1831098FFP	Female	35	Pre	T2	N1	M0	II	II	Positive	Positive	Positive	1+	Negative	Negative	30	HR+/HER2-
RS1831083FFP	Female	38	Pre	T2	N1	M0	II	I	Positive	Positive	Positive	3+	Unknown	Positive	35	HR+/HER2+
RS1832946FFP	Female	37	Pre	T1	N1	M0	II	III	Positive	Positive	Positive	1+	Unknown	Negative	20	HR+/HER2-
RS1831173FFP	Female	45	Pre	T1	N1	M0	II	II	Positive	POSITIVE	POSITIVE	2+	Negative	Negative	5	HR+/HER2-
RS1831149FFP	Female	51	Post	T2	N1	M0	II	III	Positive	Positive	Positive	2+	Positive	Positive	50	HR+/HER2+
RS1830053FFP	Female	40	Pre	T2	N1	M0	II	II	Positive	Positive	Positive	2+	Negative	Negative	40	HR+/HER2-
RS1831180FFP	Female	60	Post	T2	N1	M0	II	III	Positive	Positive	Positive	2+	Negative	Negative	40	HR+/HER2-
RS1831551FFP	Female	42	Pre	T2	N1	M0	II	III	Positive	Positive	Positive	0	Unknown	Negative	60	HR+/HER2-
RS1831802FFP	Female	45	Pre	T2	N1	M1	IV	III	Positive	Positive	Positive	3+	Unknown	Positive	60	HR+/HER2+
RS1831534FFP	Female	52	Post	T1	N1	M0	II	II	Positive	Positive	Positive	1+	Unknown	Negative	15	HR+/HER2-
RS1831807FFP	Female	50	Pre	T1	N1	M0	II	III	Positive	Positive	Positive	0	Negative	Negative	5	HR+/HER2-
RS1832808FFP	Female	40	Pre	T2	N1	M0	II	II	Positive	Positive	Positive	0	Unknown	Negative	10	HR+/HER2-
RS1831159FFP	Female	51	Post	T2	N1	M0	II	II	Positive	Positive	Positive	1+	Negative	Negative	20	HR+/HER2-
RS1830045FFP	Female	73	Post	T1	N1	M0	II	I	Positive	Positive	Positive	0	Unknown	Negative	3	HR+/HER2-
RS1831132FFP	Female	60	Post	T2	N1	M0	II	III	Positive	Positive	Positive	3+	Unknown	Positive	30	HR+/HER2+
RS1831552FFP	Female	35	Pre	T2	N1	M0	II	II	Positive	Positive	Positive	2+	Positive	Positive	30	HR+/HER2+
RS1831791FFP	Female	53	Post	T2	N1	M0	II	II	Positive	Positive	Positive	2+	Negative	Negative	15	HR+/HER2-
RS1831545FFP	Female	46	Pre	T2	N1	M0	II	III	Positive	Positive	Positive	3+	Unknown	Positive	50	HR+/HER2+
RS1830050FFP	Female	36	Pre	T1	N1	M0	II	Unknown	Positive	Positive	Positive	2+	Negative	Negative	1	HR+/HER2-
RS1830048FFP	Female	47	Pre	T2	N1	M0	II	II	Positive	Positive	Positive	1+	Unknown	Negative	5	HR+/HER2-
RS1831789FFP	Female	44	Pre	T2	N1	M0	II	II	Positive	Positive	Positive	2+	Negative	Negative	5	HR+/HER2-
RS1831163FFP	Female	40	Pre	T1	N1	M0	II	Unknown	Positive	Positive	Positive	2+	Negative	Negative	25	HR+/HER2-
RS1830041FFP	Female	44	Pre	T2	N1	M0	II	II	Positive	Positive	Positive	3+	Unknown	Positive	75	HR+/HER2+
RS1830054FFP	Female	50	Post	T2	N1	M0	II	II	Positive	Positive	Positive	3+	Unknown	Positive	80	HR+/HER2+
RS1831558FFP	Female	42	Pre	T2	N1	M0	II	III	Positive	Positive	Positive	2+	Negative	Negative	30	HR+/HER2-
RS1832101FFP	Female	46	Pre	T2	N1	M0	II	III	Positive	Positive	Positive	0	Unknown	Negative	25	HR+/HER2-
RS1842398FFP	Female	56	Post	T2	N2	M0	III	II	Positive	Positive	Positive	2+	Negative	Negative	25	HR+/HER2-
RS1839774TIS	Female	39	Pre	T1	N1	M0	II	II	Positive	Positive	Positive	2+	Negative	Negative	40	HR+/HER2-
RS1841505FFP	Female	40	Pre	T1	N1	M0	II	II	Positive	Positive	Positive	3+	Unknown	Positive	25	HR+/HER2+
RS1844984FFP	Female	58	Post	T2	N1	M0	II	III	Positive	Positive	Positive	3+	Unknown	Positive	60	HR+/HER2+
RS1843323FFP	Female	47	Pre	T1	N1	M0	II	II	Positive	Positive	Positive	1+	Unknown	Negative	10	HR+/HER2-
RS1843600FFP	Female	48	Pre	T2	N3	M0	III	II	Positive	Positive	Positive	2+	Positive	Positive	40	HR+/HER2+
RS1838232FFP	Female	41	Pre	T2	N2	M0	III	III	Positive	Positive	Positive	1+	Unknown	Negative	20	HR+/HER2-
RS1834745FFP	Female	44	Pre	T2	N1	M0	II	III	Positive	Positive	Positive	1+	Unknown	Negative	30	HR+/HER2-
RS1842887FFP	Female	36	Pre	T2	N3	M0	III	II	Positive	Positive	Positive	1+	Unknown	Negative	15	HR+/HER2-
RS1837718FFP	Female	45	Pre	T2	N1	M0	II	II	Positive	Positive	Positive	3+	Positive	Positive	10	HR+/HER2+
RS1836239FFP	Female	52	Post	T1	N1	M0	II	II	Positive	Positive	Positive	3+	Unknown	Positive	60	HR+/HER2+
RS1842036FFP	Female	45	Pre	T2	N2	M0	III	II	Positive	Positive	Positive	3+	Unknown	Positive	40	HR+/HER2+
RS1844757FFP	Female	47	Pre	T1	N1	M0	II	II	Positive	Positive	Positive	2+	Negative	Negative	30	HR+/HER2-
RS1841598FFP	Female	55	Post	T1	N1	M0	II	III	Positive	Positive	Positive	0	Negative	Negative	55	HR+/HER2-
RS1842393FFP	Female	58	Post	T2	N1	M0	II	III	Positive	Positive	Positive	1+	Negative	Negative	20	HR+/HER2-
RS1843343FFP	Female	56	Post	T2	N1	M0	II	II	Positive	Positive	Positive	2+	Negative	Negative	50	HR+/HER2-
RS1844745FFP	Female	43	Pre	T2	N1	M0	II	III	Positive	Positive	Positive	0	Unknown	Negative	30	HR+/HER2-
RS1834749FFP	Female	36	Pre	T2	N1	M0	II	III	Positive	Positive	Positive	2+	Negative	Negative	80	HR+/HER2-
RS1843331FFP	Female	49	Pre	T2	N1	M0	II	II	Positive	Positive	Positive	2+	Negative	Negative	30	HR+/HER2-
RS1836241FFP	Female	47	Pre	T1	N1	M0	II	III	Positive	Positive	Positive	1+	Unknown	Negative	12	HR+/HER2-
RS1843596FFP	Female	43	Pre	T2	N1	M0	II	III	Positive	Positive	Positive	1+	Negative	Negative	20	HR+/HER2-
RS1836360FFP	Female	58	Post	T2	N1	M0	II	III	Positive	Positive	Positive	2+	Negative	Negative	15	HR+/HER2-
RS1842396FFP	Female	54	Post	T1	N2	M0	III	II	Positive	Positive	Positive	2+	Negative	Negative	8	HR+/HER2-
RS1842903FFP	Female	33	Pre	T2	N1	M0	II	III	Positive	Positive	Positive	3+	Unknown	Positive	40	HR+/HER2+
RS1842038FFP	Female	42	Pre	T1	N1	M0	II	II	Positive	Positive	Positive	0	Negative	Negative	30	HR+/HER2-
RS1836238FFP	Female	60	Post	T2	N1	M0	II	II	Positive	Positive	Positive	3+	Unknown	Positive	15	HR+/HER2+
RS1840890FFP	Female	66	Post	T2	N2	M0	III	III	Positive	Positive	Positive	2+	Negative	Negative	70	HR+/HER2-
RS1842028FFP	Female	50	Pre	T1	N1	M0	II	III	Positive	Positive	Positive	1+	Negative	Negative	35	HR+/HER2-
RS1843348FFP	Female	46	Pre	T1	N1	M0	II	II	Positive	Positive	Positive	2+	Negative	Negative	20	HR+/HER2-
RS1842033FFP	Female	45	Pre	T2	N1	M0	II	II	Positive	Positive	Positive	3+	Positive	Positive	30	HR+/HER2+
RS1841589FFP	Female	27	Pre	T2	N2	M0	III	III	Positive	Positive	Positive	2+	Negative	Negative	30	HR+/HER2-
RS1843326FFP	Female	47	Pre	T2	N1	M0	II	II	Positive	Positive	Positive	1+	Negative	Negative	40	HR+/HER2-
RS1843598FFP	Female	48	Pre	T1	N1	M0	II	II	Positive	Positive	Positive	3+	Unknown	Positive	35	HR+/HER2+
RS1842911FFP	Female	49	Pre	T3	N2	M0	III	III	Positive	Positive	Positive	2+	Negative	Negative	20	HR+/HER2-
RS1841599FFP	Female	45	Pre	T1	N1	M0	II	II	Positive	Positive	Positive	2+	Negative	Negative	10	HR+/HER2-
RS1842400FFP	Female	47	Pre	T2	N1	M0	II	II	Positive	Positive	Positive	1+	Unknown	Negative	10	HR+/HER2-
RS1840232FFP	Female	68	Post	T2	N1	M0	II	III	Positive	Positive	Positive	0	Unknown	Negative	10	HR+/HER2-
RS1843313FFP	Female	35	Pre	T2	N1	M0	II	III	Positive	Positive	Positive	2+	Negative	Negative	25	HR+/HER2-
RS1842894FFP	Female	42	Pre	T1	N1	M0	II	II	Positive	Positive	Positive	1+	Unknown	Negative	20	HR+/HER2-
RS1841189FFP	Female	50	Pre	T2	N2	M0	III	III	Positive	Positive	Positive	2+	Negative	Negative	30	HR+/HER2-
RS1843602FFP	Female	63	Post	T1	N2	M0	III	II	Positive	Positive	Positive	2+	Negative	Negative	5	HR+/HER2-
RS1843317FFP	Female	41	Pre	T2	N1	M0	II	II	Positive	Positive	Positive	0	Unknown	Negative	10	HR+/HER2-
RS1844751FFP	Female	59	Post	T2	N1	M0	II	II	Positive	Positive	Positive	2+	Negative	Negative	10	HR+/HER2-
RS1843915FFP	Female	67	Post	T2	N1	M0	II	II	Positive	Positive	Positive	0	Unknown	Negative	20	HR+/HER2-
RS1841824FFP	Female	57	Post	T2	N1	M0	II	II	Positive	Positive	Positive	2+	Negative	Negative	50	HR+/HER2-
