# Supplementary material for: Genetic and clinical landscape of ER + /PR- breast cancer in China
Source: BMC Cancer. 2023 Dec 4;23:1189. doi: 10.1186/s12885-023-11643-2 (PMC10696783; doi:10.1186/s12885-023-11643-2)
Supplement: Supplementary file 2 — Additional file 2: Supplemental Table S2. Mutations in the ER+/PR- group. [file 12885_2023_11643_MOESM2_ESM.xlsx]

## Sheet: Sheet1
Supplemental Table S2. Mutations in the ER+/PR- group
Sample_ID	HR_HER2_Status	Gene	Mutation_Type	Exon_Rank	Description	AF	CHROM	POS	REF	ALT	Pop_Freq
RS1841031FFP	HR+/HER2+	SPEN	frameshift_variant	11	p.A2478fs	0.119	1	16260165	CA	C	0
RS1841031FFP	HR+/HER2+	CCND1	cn_amp	NA	cn_amp	3.61	11q13.3	11q13.3	10	9	NA
RS1841031FFP	HR+/HER2+	FGF19	cn_amp	NA	cn_amp	3.91	11q13.3	11q13.3	8	6	NA
RS1841031FFP	HR+/HER2+	FGF4	cn_amp	NA	cn_amp	3.32	11q13.3	11q13.3	6	2	NA
RS1841031FFP	HR+/HER2+	FGF3	cn_amp	NA	cn_amp	3.56	11q13.3	11q13.3	9	7	NA
RS1841031FFP	HR+/HER2+	TP53	missense_variant	6	p.Y220C	0.1395	17	7578190	T	C	2.5e-05
RS1841031FFP	HR+/HER2+	ERBB2	fusion	Intron11_Intron19	KSR1-ERBB2	0.0491	17:25928531_17:37880922	17:25928531_17:37880922	1;11;5;27	1;8;3;20	NA
RS1841031FFP	HR+/HER2+	NF1	cn_amp	NA	cn_amp	4.36	17q11.2	17q11.2	59	46	NA
RS1841031FFP	HR+/HER2+	HNF1B	cn_amp	NA	cn_amp	3.63	17q12	17q12	9	8	NA
RS1841031FFP	HR+/HER2+	CDK12	cn_amp	NA	cn_amp	8.76	17q12	17q12	14	14	NA
RS1841031FFP	HR+/HER2+	ERBB2	cn_amp	NA	cn_amp	10.36	17q12	17q12	30	28	NA
RS1841031FFP	HR+/HER2+	INPP4A	missense_variant	21	p.A755T	0.036	2	99182198	G	A	0.0002
RS1841031FFP	HR+/HER2+	TERT	synonymous_variant	11	p.D911=	0.1093	5	1264629	G	A	5.8e-05
RS1841031FFP	HR+/HER2+	PREX2	intron_variant	39	c.4775+12C>G	0.0385	8	69136873	C	G	0
RS1826906FFP	HR+/HER2+	TP53	missense_variant	8	p.P278S	0.1158	17	7577106	G	A	0
RS1826906FFP	HR+/HER2+	ERBB2	cn_amp	NA	cn_amp	7.95	17q12	17q12	30	28	NA
RS1826906FFP	HR+/HER2+	PIK3CA	missense_variant	21	p.H1047R	0.1196	3	178952085	A	G	8.32e-06
RS1826906FFP	HR+/HER2+	FGFR1	synonymous_variant	3	p.S91=	0.078	8	38287285	G	C	4.31e-06
RS1826906FFP	HR+/HER2+	CDK12	cn_amp	NA	cn_amp	4.58	17q12	17q12	14	14	NA
RS1826906FFP	HR+/HER2+	TNFRSF14	synonymous_variant	4	p.P146=	0.04	1	2491395	G	T	0
RS1826906FFP	HR+/HER2+	NEB	intron_variant	33	c.3567+14A>C	0.1088	2	152534376	T	G	0
RS1826906FFP	HR+/HER2+	SF3B1	missense_variant	14	p.L674V	0.0315	2	198267337	G	C	0
RS1826906FFP	HR+/HER2+	INPP4B	missense_variant	15	p.L384P	0.0415	4	143114270	A	G	0
RS1826906FFP	HR+/HER2+	CDKN1A	missense_variant	3	p.R118Q	0.0611	6	36652129	G	A	0.0029
RS1810872FFP	HR+/HER2Equivocal	FAT3	missense_variant	18	p.F3661I	0.0714	11	92577514	T	A	0
RS1810872FFP	HR+/HER2Equivocal	CREBBP	stop_gained	28	p.E1536*	0.049	16	3786159	C	A	0
RS1810872FFP	HR+/HER2Equivocal	KEAP1	missense_variant	4	p.T481A	0.1075	19	10600414	T	C	0
RS1810872FFP	HR+/HER2Equivocal	NEB	frameshift_variant	33	p.K1110fs	0.0727	2	152534623	CCAGTTTA	CGT	0
RS1810872FFP	HR+/HER2Equivocal	NEB	frameshift_variant	33	p.D1107fs	0.0734	2	152534636	A	ATCTTGAAGTT	0
RS1810872FFP	HR+/HER2Equivocal	GNAS	missense_variant	1	p.I337M	0.1807	20	57429331	C	G	0
RS1810872FFP	HR+/HER2Equivocal	PIK3CA	missense_variant	10	p.E542K	0.3358	3	178936082	G	A	0
RS1810872FFP	HR+/HER2Equivocal	CSF1R	missense_variant	15	p.S716F	0.0798	5	149437141	G	A	0.0001
RS1810872FFP	HR+/HER2Equivocal	HIST1H3C	missense_variant	1	p.I125M	0.0503	6	26046013	C	G	0
RS1840695TIS	HR+/HER2-	FCGR2B	missense_variant	3	p.H75N	0.1924	1	161641271	C	A	0
RS1840695TIS	HR+/HER2-	KMT2D	missense_variant	17	p.E1544V	0.1566	12	49439910	T	A	0
RS1840695TIS	HR+/HER2-	NTHL1	cn_amp	NA	cn_amp	3.27	16p13.3	16p13.3	5	3	NA
RS1840695TIS	HR+/HER2-	NBN	missense_variant	16	p.L750F	0.0805	8	90947825	T	A	0
RS1840695TIS	HR+/HER2-	NBN	cn_amp	NA	cn_amp	4.24	8q21.3	8q21.3	16	14	NA
RS1840695TIS	HR+/HER2-	RUNX1T1	cn_amp	NA	cn_amp	3.79	8q21.3	8q21.3	11	8	NA
RS1840467TIS	HR+/HER2-	SPEN	stop_gained	11	p.Q743*	0.0316	1	16254962	C	T	0
RS1840467TIS	HR+/HER2-	MUTYH	missense_variant	3	p.L86V	0.0396	1	45799177	G	C	8.24e-06
RS1840467TIS	HR+/HER2-	NOTCH2	missense_variant	22	p.E1190K	0.0347	1	120478182	C	T	0
RS1840467TIS	HR+/HER2-	SPTA1	missense_variant	17	p.E754K	0.0274	1	158632696	C	T	0
RS1840467TIS	HR+/HER2-	ABL2	missense_variant	9	p.E508K	0.0293	1	179084052	C	T	0
RS1840467TIS	HR+/HER2-	MDM4	missense_variant	4	p.D94H	0.0281	1	204499938	G	C	0
RS1840467TIS	HR+/HER2-	MDM4	missense_variant	8	p.E182K	0.0326	1	204511944	G	A	0
RS1840467TIS	HR+/HER2-	TCF7L2	synonymous_variant	3	p.T112=	0.0375	10	114711321	G	A	0.001
RS1840467TIS	HR+/HER2-	MEN1	synonymous_variant	5	p.L269=	0.0267	11	64574683	G	A	0
RS1840467TIS	HR+/HER2-	KMT2A	missense_variant	4	p.E1100K	0.035	11	118347661	G	A	0
RS1840467TIS	HR+/HER2-	KMT2A	missense_variant	27	p.G2959R	0.0327	11	118375482	G	C	0
RS1840467TIS	HR+/HER2-	PIK3C2G	missense_variant	17	p.Q784K	0.0388	12	18573909	C	A	0
RS1840467TIS	HR+/HER2-	PTPN11	missense_variant	5	p.S189Y	0.0288	12	112892408	C	A	0
RS1840467TIS	HR+/HER2-	POLE	missense_variant	37	p.M1649I	0.0407	12	133219097	C	T	0
RS1840467TIS	HR+/HER2-	FLT1	intron_variant	15	c.2248+17G>C	0.0341	13	28931674	C	G	0
RS1840467TIS	HR+/HER2-	IRS2	synonymous_variant	1	p.L1251=	0.0312	13	110434648	G	A	0
RS1840467TIS	HR+/HER2-	BLM	synonymous_variant	20	p.Q1283=	0.0646	15	91352464	G	A	0.0014
RS1840467TIS	HR+/HER2-	IGF1R	missense_variant	8	p.E600K	0.0418	15	99456481	G	A	0
RS1840467TIS	HR+/HER2-	CTCF	synonymous_variant	12	p.L722=	0.0376	16	67671757	C	T	8.29e-06
RS1840467TIS	HR+/HER2-	CDH1	stop_gained	1	p.Q16*	0.0944	16	68771364	C	T	0
RS1840467TIS	HR+/HER2-	PLCG2	synonymous_variant	13	p.C360=	0.0337	16	81929419	C	T	0
RS1840467TIS	HR+/HER2-	TP53	missense_variant	7	p.E258K	0.099	17	7577509	C	T	8.25e-06
RS1840467TIS	HR+/HER2-	NF1	intron_variant	29	c.3974+15C>T	0.0369	17	29563054	C	T	0
RS1840467TIS	HR+/HER2-	NOTCH3	missense_variant	5	p.L246F	0.0291	19	15302622	G	A	0
RS1840467TIS	HR+/HER2-	LRP1B	splice_acceptor_variant	19	c.2888-1G>A	0.0304	2	141709510	C	T	0
RS1840467TIS	HR+/HER2-	IRS1	synonymous_variant	1	p.L168=	0.0285	2	227662951	C	T	0
RS1840467TIS	HR+/HER2-	ASXL1	missense_variant	12	p.P1461S	0.0312	20	31024896	C	T	4.06e-06
RS1840467TIS	HR+/HER2-	GNAS	stop_gained	11	p.E965*	0.0202	20	57485130	G	T	0
RS1840467TIS	HR+/HER2-	BACH1	missense_variant	3	p.S433F	0.0296	21	30699443	C	T	0
RS1840467TIS	HR+/HER2-	RUNX1	missense_variant	2	p.E8K	0.0296	21	36421175	C	T	0
RS1840467TIS	HR+/HER2-	CTNNB1	synonymous_variant	8	p.L385=	0.0395	3	41274905	C	T	0
RS1840467TIS	HR+/HER2-	SETD2	missense_variant	3	p.G1325E	0.0373	3	47162152	C	T	4.07e-06
RS1840467TIS	HR+/HER2-	SETD2	missense_variant	3	p.E919K	0.0291	3	47163371	C	T	0
RS1840467TIS	HR+/HER2-	PIK3CA	missense_variant	5	p.D352H	0.0262	3	178921572	G	C	0
RS1840467TIS	HR+/HER2-	PIK3CA	missense_variant	21	p.H1047R	0.0627	3	178952085	A	G	8.32e-06
RS1840467TIS	HR+/HER2-	ABRAXAS1	missense_variant	7	p.E217K	0.0345	4	84388639	C	T	0
RS1840467TIS	HR+/HER2-	MAP3K1	missense_variant	16	p.E1294D	0.0243	5	56180553	G	C	0
RS1840467TIS	HR+/HER2-	CHD1	missense_variant	17	p.G854E	0.0351	5	98221289	C	T	0
RS1840467TIS	HR+/HER2-	NSD1	stop_gained	5	p.E724*	0.0334	5	176637570	G	T	0
RS1840467TIS	HR+/HER2-	HIST1H3D	synonymous_variant	2	p.L62=	0.0266	6	26197293	C	T	0
RS1840467TIS	HR+/HER2-	PRDM1	missense_variant	3	p.M102I	0.0275	6	106543504	G	A	0.0002
RS1840467TIS	HR+/HER2-	FYN	missense_variant	5	p.E107K	0.026	6	112035575	C	T	0
RS1840467TIS	HR+/HER2-	TNFAIP3	synonymous_variant	3	p.L147=	0.0271	6	138196127	C	G	0
RS1840467TIS	HR+/HER2-	LATS1	missense_variant	4	p.E203K	0.0345	6	150005618	C	T	0
RS1840467TIS	HR+/HER2-	RAC1	splice_acceptor_variant	2	c.36-1G>C	0.0284	7	6426842	G	C	0
RS1840467TIS	HR+/HER2-	IKZF1	missense_variant	8	p.E387Q	0.0246	7	50467924	G	C	0
RS1840467TIS	HR+/HER2-	MAGI2	missense_variant	6	p.E347Q	0.0413	7	78119084	C	G	0
RS1840467TIS	HR+/HER2-	TRRAP	splice_region_variant	26	c.3852+5G>C	0.0445	7	98529293	G	C	0
RS1840467TIS	HR+/HER2-	KMT2C	stop_gained	36	p.S2025*	0.0305	7	151878871	G	C	0
RS1840467TIS	HR+/HER2-	KMT2C	synonymous_variant	23	p.L1206=	0.038	7	151917702	C	T	0
RS1840467TIS	HR+/HER2-	XRCC2	missense_variant	2	p.E19Q	0.0392	7	152357852	C	G	0
RS1840467TIS	HR+/HER2-	PRKDC	synonymous_variant	27	p.F1060=	0.0504	8	48815218	G	A	0
RS1840467TIS	HR+/HER2-	RECQL4	intron_variant	21	c.3502+10G>T	0.033	8	145737054	C	A	0
RS1840467TIS	HR+/HER2-	RECQL4	missense_variant	21	p.E1153K	0.0335	8	145737109	C	T	0.0004
RS1840467TIS	HR+/HER2-	CDKN2A	missense_variant	2	p.D146H	0.0213	9	21970922	C	G	0
RS1840467TIS	HR+/HER2-	NR4A3	splice_acceptor_variant	4	c.32-1G>A	0.0349	9	102590322	G	A	0
RS1840467TIS	HR+/HER2-	ABL1	missense_variant	11	p.E791K	0.0338	9	133760048	G	A	0
RS1840467TIS	HR+/HER2-	ALK	missense_variant	16	p.G893R	0.0265	2	29451888	C	T	8.31e-06
RS1835640FFP	HR+/HER2-	PTEN	frameshift_variant	8	p.N334fs	0.0359	10	89720847	CCAACCGATACTTTTCTCCAAATTTTAAGGTCAGTTAAATTAAA	C	0
RS1835640FFP	HR+/HER2-	KRAS	cn_amp	NA	cn_amp	3.57	12p12.1	12p12.1	6	6	NA
RS1835640FFP	HR+/HER2-	TP53	frameshift_variant	5	p.T155fs	0.2838	17	7578466	GT	G	0
RS1835640FFP	HR+/HER2-	ERBB4	missense_variant	15	p.F605L	0.0353	2	212530104	G	C	0
RS1835640FFP	HR+/HER2-	AURKA	missense_variant	7	p.L194V	0.3023	20	54956614	G	C	0
RS1835640FFP	HR+/HER2-	SETD2	splice_region_variant	15	p.Q2321E	0.1134	3	47098313	G	C	0
RS1835640FFP	HR+/HER2-	PRDM1	missense_variant	5	p.E234K	0.1448	6	106552735	G	A	0
RS1841187FFP	HR+/HER2-	GATA3	frameshift_variant	6	p.L417fs	0.0716	10	8115898	T	TG	0
RS1841187FFP	HR+/HER2-	BRIP1	cn_amp	NA	cn_amp	3.49	17q23.2	17q23.2	19	14	NA
RS1841187FFP	HR+/HER2-	CD79B	cn_amp	NA	cn_amp	3.17	17q23.3	17q23.3	5	4	NA
RS1841187FFP	HR+/HER2-	EPHA3	missense_variant	3	p.G132V	0.0869	3	89259251	G	T	0
RS1841187FFP	HR+/HER2-	SNCAIP	intron_variant	7	c.1144-13A>G	0.0388	5	121761034	A	G	1.66e-05
RS1840064TIS	HR+/HER2+	CCND1	cn_amp	NA	cn_amp	12.17	11q13.3	11q13.3	10	10	NA
RS1840064TIS	HR+/HER2+	FGF19	cn_amp	NA	cn_amp	4.25	11q13.3	11q13.3	8	8	NA
RS1840064TIS	HR+/HER2+	FGF4	cn_amp	NA	cn_amp	6.48	11q13.3	11q13.3	6	4	NA
RS1840064TIS	HR+/HER2+	FGF3	cn_amp	NA	cn_amp	7.12	11q13.3	11q13.3	9	8	NA
RS1840064TIS	HR+/HER2+	TP53	splice_acceptor_variant	9	c.920-1G>A	0.3953	17	7576927	C	T	0
RS1840064TIS	HR+/HER2+	CDK12	cn_amp	NA	cn_amp	13.61	17q12	17q12	14	14	NA
RS1840064TIS	HR+/HER2+	ERBB2	cn_amp	NA	cn_amp	15.5	17q12	17q12	30	28	NA
RS1840064TIS	HR+/HER2+	RARA	cn_amp	NA	cn_amp	6.38	17q21.2	17q21.2	9	9	NA
RS1840064TIS	HR+/HER2+	IDH1	missense_variant	6	p.M182R	0.0203	2	209108304	A	C	0
RS1840064TIS	HR+/HER2+	EPHA3	missense_variant	3	p.R196T	0.0597	3	89259443	G	C	0
RS1840064TIS	HR+/HER2+	MAP3K1	cn_amp	NA	cn_amp	3.18	5q11.2	5q11.2	21	13	NA
RS1840064TIS	HR+/HER2+	FYN	cn_amp	NA	cn_amp	3.84	6q21	6q21	9	8	NA
RS1840064TIS	HR+/HER2+	HDAC2	cn_amp	NA	cn_amp	3.83	6q21	6q21	8	7	NA
RS1840064TIS	HR+/HER2+	ROS1	cn_amp	NA	cn_amp	4.4	6q22.1	6q22.1	49	47	NA
RS1840064TIS	HR+/HER2+	TNFAIP3	cn_amp	NA	cn_amp	3.31	6q23.3	6q23.3	8	7	NA
RS1840064TIS	HR+/HER2+	GRM3	missense_variant	2	p.E56K	0.0345	7	86394627	G	A	0
RS1840064TIS	HR+/HER2+	EGFR	cn_del	NA	cn_del	1.1	7p11.2	7p11.2	38	23	NA
RS1840064TIS	HR+/HER2+	ABL1	missense_variant	11	p.R589H	0.2699	9	133759443	G	A	0.0002
RS1844302TIS	HR+/HER2+	MCL1	missense_variant	1	p.L213S	0.0651	1	150551369	A	G	0
RS1844302TIS	HR+/HER2+	SPTA1	missense_variant	37	p.K1732R	0.071	1	158606546	T	C	0
RS1844302TIS	HR+/HER2+	SPTA1	missense_variant	5	p.N218S	0.3794	1	158650398	T	C	0
RS1844302TIS	HR+/HER2+	MDM4	intron_variant	9	c.822+11G>C	0.0491	1	204513823	G	C	0
RS1844302TIS	HR+/HER2+	STK40	missense_variant	8	p.K292T	0.1171	1	36809745	T	G	0
RS1844302TIS	HR+/HER2+	PTEN	missense_variant	6	p.D187Y	0.2181	10	89711941	G	T	0
RS1844302TIS	HR+/HER2+	KMT2A	intron_variant	19	c.5557+18G>A	0.027	11	118366626	G	A	0
RS1844302TIS	HR+/HER2+	FAT3	missense_variant	9	p.E2055G	0.0758	11	92532343	A	G	0
RS1844302TIS	HR+/HER2+	H3F3C	synonymous_variant	1	p.R116=	0.0632	12	31944755	T	G	0
RS1844302TIS	HR+/HER2+	ERBB3	missense_variant	12	p.G427A	0.1204	12	56487134	G	C	0
RS1844302TIS	HR+/HER2+	KRAS	cn_amp	NA	cn_amp	2.96	12p12.1	12p12.1	6	5	NA
RS1844302TIS	HR+/HER2+	BRCA2	synonymous_variant	13	p.T2331=	0.116	13	32921019	C	G	0
RS1844302TIS	HR+/HER2+	TNFSF11	missense_variant	5	p.G204E	0.0778	13	43180711	G	A	0
RS1844302TIS	HR+/HER2+	CREBBP	missense_variant	18	p.K1130E	0.0752	16	3808031	T	C	0
RS1844302TIS	HR+/HER2+	NF1	synonymous_variant	17	p.R619=	0.1444	17	29552124	A	G	0
RS1844302TIS	HR+/HER2+	BRCA1	missense_variant	17	p.K1711R	0.1456	17	41215911	T	C	0
RS1844302TIS	HR+/HER2+	SRSF2	missense_variant	2	p.S140R	0.2231	17	74732489	G	C	0
RS1844302TIS	HR+/HER2+	TP53	missense_variant	8	p.A276G	0.2371	17	7577111	G	C	0
RS1844302TIS	HR+/HER2+	TP53	missense_variant	8	p.V274G	0.2363	17	7577117	A	C	0
RS1844302TIS	HR+/HER2+	RPTOR	intron_variant	14	c.1510-18C>G	0.0268	17	78854197	C	G	0
RS1844302TIS	HR+/HER2+	PIK3R2	missense_variant	12	p.E512Q	0.0512	19	18277087	G	C	0
RS1844302TIS	HR+/HER2+	POLD1	missense_variant	16	p.K668E	0.0351	19	50912488	A	G	0
RS1844302TIS	HR+/HER2+	CCNE1	cn_amp	NA	cn_amp	4.59	19q12	19q12	11	10	NA
RS1844302TIS	HR+/HER2+	MDM4	cn_amp	NA	cn_amp	4.14	1q32.1	1q32.1	10	8	NA
RS1844302TIS	HR+/HER2+	SF3B1	intron_variant	17	c.2496+19A>G	0.1074	2	198266105	T	C	0
RS1844302TIS	HR+/HER2+	ERBB4	missense_variant	15	p.E591G	0.0782	2	212530147	T	C	0
RS1844302TIS	HR+/HER2+	ASXL2	synonymous_variant	12	p.R941=	0.065	2	25966385	T	G	0
RS1844302TIS	HR+/HER2+	MSH6	missense_variant	4	p.N784S	0.1189	2	48027473	A	G	0
RS1844302TIS	HR+/HER2+	XPO1	missense_variant	19	p.L756F	0.0693	2	61715345	T	A	0
RS1844302TIS	HR+/HER2+	XPO1	missense_variant	13	p.E443Q	0.1103	2	61720107	C	G	0
RS1844302TIS	HR+/HER2+	U2AF1	splice_region_variant	4	p.E83=	0.1055	21	44515804	C	T	0
RS1844302TIS	HR+/HER2+	FANCD2	intron_variant	6	c.438+9_438+10del	0.0461	3	10076924	CTG	C	1.65e-05
RS1844302TIS	HR+/HER2+	FANCD2	missense_variant	44	p.S1435R	0.0607	3	10142893	A	C	0
RS1844302TIS	HR+/HER2+	ATR	intron_variant	39	c.6553-19T>G	0.0344	3	142186929	A	C	0
RS1844302TIS	HR+/HER2+	ATR	intron_variant	3	c.292+15T>G	0.0225	3	142284948	A	C	4.06e-06
RS1844302TIS	HR+/HER2+	PIK3CA	missense_variant	10	p.E545K	0.2275	3	178936091	G	A	8.34e-06
RS1844302TIS	HR+/HER2+	CTNNB1	missense_variant	15	p.Y716D	0.0924	3	41280633	T	G	0
RS1844302TIS	HR+/HER2+	FAT1	missense_variant	11	p.K3006I	0.1216	4	187538217	T	A	0
RS1844302TIS	HR+/HER2+	PLK2	intron_variant	7	c.810-16_810-15del	0.1096	5	57753220	AAC	A	0
RS1844302TIS	HR+/HER2+	MSH3	missense_variant	18	p.L837V	0.1217	5	80083457	C	G	0
RS1844302TIS	HR+/HER2+	ROS1	missense_variant	43	p.L2277H	0.0553	6	117609869	A	T	0
RS1844302TIS	HR+/HER2+	E2F3	stop_gained	7	p.S382*	0.0603	6	20490408	C	A	0
RS1844302TIS	HR+/HER2+	HIST1H3I	missense_variant	1	p.N109K	0.0211	6	27839767	G	C	0
RS1844302TIS	HR+/HER2+	IRF4	missense_variant	3	p.E108Q	0.111	6	394926	G	C	0
RS1844302TIS	HR+/HER2+	EPHA7	stop_gained	3	p.L212*	0.0566	6	94120416	A	C	0
RS1844302TIS	HR+/HER2+	SMO	missense_variant	4	p.F268L	0.0951	7	128845507	C	G	0
RS1844302TIS	HR+/HER2+	BRAF	missense_variant	13	p.T521A	0.0293	7	140476845	T	C	0
RS1844302TIS	HR+/HER2+	KMT2C	missense_variant	38	p.V2805L	0.1106	7	151874125	C	G	0
RS1844302TIS	HR+/HER2+	GRM3	missense_variant	4	p.I617T	0.1172	7	86468680	T	C	0
RS1844302TIS	HR+/HER2+	HGF	cn_amp	NA	cn_amp	4.35	7q21.11	7q21.11	19	15	NA
RS1844302TIS	HR+/HER2+	BRAF	large_genomic_rearrangement	43787	exon11-18cn_amp	6.19	7q34	140439558-140481524(-)	27	7	NA
RS1844302TIS	HR+/HER2+	GNAQ	intron_variant	7	c.890-3A>C	0.0667	9	80336432	T	G	0
RS1844302TIS	HR+/HER2+	PTCH1	missense_variant	23	p.E1421Q	0.1605	9	98209277	C	G	0
RS1844302TIS	HR+/HER2+	PTCH1	missense_variant	1	p.D57N	0.2129	9	98270475	C	T	0
RS1844302TIS	HR+/HER2+	XIAP	missense_variant	2	p.K85T	0.0364	X	123019766	A	C	0
RS1844302TIS	HR+/HER2+	STAG2	missense_variant	18	p.I563T	0.032	X	123196801	T	C	0
RS1844302TIS	HR+/HER2+	BCOR	missense_variant	4	p.K964N	0.0503	X	39931707	C	G	0
RS1844302TIS	HR+/HER2+	KDM6A	stop_gained	17	p.S583*	0.0832	X	44922731	C	G	0
RS1844302TIS	HR+/HER2+	AR	missense_variant	1	p.E238D	0.1259	X	66765702	G	C	0
RS1844302TIS	HR+/HER2+	AR	missense_variant	1	p.F497V	0.1188	X	66766477	T	G	0
RS1844302TIS	HR+/HER2+	ATRX	missense_variant	30	p.V2190L	0.073	X	76813053	C	G	0
RS1844302TIS	HR+/HER2+	ATRX	missense_variant	9	p.K845Q	0.0387	X	76938215	T	G	0
RS1803344TIS	HR+/HER2+	ARID1A	frameshift_variant	15	p.R1287fs	0.051	1	27099979	CAG	C	0
RS1803344TIS	HR+/HER2+	FAT3	missense_variant	9	p.P2115A	0.027	11	92532522	C	G	0
RS1803344TIS	HR+/HER2+	PALB2	frameshift_variant	13	p.H1170fs	0.0554	16	23614832	TGA	T	0
RS1803344TIS	HR+/HER2+	SLX4	stop_gained	12	p.S1129*	0.0528	16	3640253	G	C	0
RS1803344TIS	HR+/HER2+	NF1	frameshift_variant	9	p.E318fs	0.0517	17	29527501	CAG	C	0
RS1803344TIS	HR+/HER2+	ERBB2	intron_variant	26	c.3160-12_3160-9del	0.0412	17	37883528	ACTTT	A	0
RS1803344TIS	HR+/HER2+	TP53	splice_acceptor_variant	4	c.97-2A>G	0.1549	17	7579592	T	C	0
RS1803344TIS	HR+/HER2+	ERBB2	cn_amp	NA	cn_amp	7.8	17q12	17q12	30	28	NA
RS1803344TIS	HR+/HER2+	SMAD2	frameshift_variant	4	p.R169fs	0.0339	18	45395625	ACT	A	0
RS1803344TIS	HR+/HER2+	BRD4	missense_variant	15	p.E1061K	0.0835	19	15350822	C	T	0
RS1803344TIS	HR+/HER2+	PTPRS	splice_donor_variant	22	c.3765+1_3765+2del	0.0491	19	5219947	TAC	T	0
RS1803344TIS	HR+/HER2+	NFE2L2	frameshift_variant	5	p.D588fs	0.0533	2	178095571	CTT	C	0
RS1803344TIS	HR+/HER2+	PIK3CA	missense_variant	10	p.E545K	0.1022	3	178936091	G	A	4.09e-06
RS1803344TIS	HR+/HER2+	SDHA	synonymous_variant	10	p.L452=	0.2045	5	236638	C	T	6.1e-05
RS1803344TIS	HR+/HER2+	ARID1B	frameshift_variant	9	p.S877fs	0.0985	6	157469834	CAG	C	0
RS1803344TIS	HR+/HER2+	KMT2C	stop_gained	38	p.E2656*	0.0561	7	151874572	C	A	0
RS1803344TIS	HR+/HER2+	KMT2C	missense_variant	38	p.G2509A	0.0444	7	151875012	C	G	0
RS1803344TIS	HR+/HER2+	PREX2	intron_variant	17	c.1878+18T>A	0.0276	8	68993091	T	A	0
RS1803344TIS	HR+/HER2+	STAG2	missense_variant	8	p.I190M	0.0405	X	123179121	C	G	0
RS1803344TIS	HR+/HER2+	BCOR	missense_variant	13	p.D1559Y	0.0269	X	39913551	C	A	0
RS1828528TIS	HR+/HER2+	RPS6KB2	missense_variant	12	p.F345L	0.0726	11	67201734	C	G	0
RS1828528TIS	HR+/HER2+	FOXL2	synonymous_variant	1	p.K73=	0.074	3	138665346	C	T	4.07e-06
RS1828528TIS	HR+/HER2+	IGF1R	missense_variant	10	p.E690Q	0.0814	15	99459972	G	C	0
RS1828528TIS	HR+/HER2+	WT1	missense_variant	8	p.E418K	0.087	11	32414299	C	T	0
RS1828528TIS	HR+/HER2+	DAXX	missense_variant	6	p.S510A	0.1207	6	33287605	A	C	0
RS1828528TIS	HR+/HER2+	SPOP	cn_amp	NA	cn_amp	3.88	17q21.33	17q21.33	9	6	NA
RS1828528TIS	HR+/HER2+	TCF7L2	cn_amp	NA	cn_amp	4.07	10q25.2	10q25.2	12	11	NA
RS1828528TIS	HR+/HER2+	CDK12	cn_amp	NA	cn_amp	8.15	17q12	17q12	14	14	NA
RS1828528TIS	HR+/HER2+	TP53	missense_variant	7	p.G245V	0.1347	17	7577547	C	A	0.0001
RS1828528TIS	HR+/HER2+	ERBB2	cn_amp	NA	cn_amp	10.35	17q12	17q12	30	28	NA
RS1800409TIS	HR+/HER2+	FANCI	splice_region_variant	17	c.1698+5G>C	0.1604	15	89826486	G	C	0
RS1800409TIS	HR+/HER2+	TP53	stop_gained	10	p.R342*	0.3558	17	7574003	G	A	0
RS1800409TIS	HR+/HER2+	CDK12	cn_amp	NA	cn_amp	6.14	17q12	17q12	14	11	NA
RS1800409TIS	HR+/HER2+	ERBB2	cn_amp	NA	cn_amp	17.15	17q12	17q12	30	30	NA
RS1800409TIS	HR+/HER2+	RARA	cn_amp	NA	cn_amp	7.58	17q21.2	17q21.2	9	9	NA
RS1800409TIS	HR+/HER2+	ERBB4	missense_variant	10	p.V395L	0.1155	2	212570058	C	G	0
RS1800409TIS	HR+/HER2+	PIK3CA	missense_variant	21	p.H1047R	0.1518	3	178952085	A	G	4.08e-06
RS1800409TIS	HR+/HER2+	MAP3K1	frameshift_variant	16	p.L1310fs	0.5173	5	56180598	G	GT	0
RS1808387FFP	HR+/HER2+	MEN1	stop_gained	10	p.Q589*	0.1205	11	64571889	G	A	0
RS1808387FFP	HR+/HER2+	KMT2D	missense_variant	39	p.A3689D	0.1271	12	49427422	G	T	0
RS1808387FFP	HR+/HER2+	ARID2	cn_amp	NA	cn_amp	3.31	12q12	12q12	19	15	NA
RS1808387FFP	HR+/HER2+	CDK4	cn_amp	NA	cn_amp	4.4	12q14.1	12q14.1	7	7	NA
RS1808387FFP	HR+/HER2+	RARA	fusion	intergenic_Exon9	RARA-AS1-RARA	0.02	17:38496240_17:38512543	17:38496240_17:38512543	62;74;130;200	54;69;79;141	NA
RS1808387FFP	HR+/HER2+	RARA	fusion	intergenic_Exon9	CTD-2267D19.3-RARA	0.7353	17:38517944_17:38512429	17:38517944_17:38512429	32;25;30;107	28;23;3;38	NA
RS1808387FFP	HR+/HER2+	ERBB2	cn_amp	NA	cn_amp	11.79	17q12	17q12	30	28	NA
RS1808387FFP	HR+/HER2+	EPHB1	frameshift_variant	8	p.A543fs	0.092	3	134884852	CT	A	0
RS1808387FFP	HR+/HER2+	PIK3CA	missense_variant	21	p.H1047R	0.0101	3	178952085	A	G	4.08e-06
RS1808387FFP	HR+/HER2+	MAP3K1	frameshift_variant	14	p.H848fs	0.1964	5	56177566	A	ACT	0
RS1808387FFP	HR+/HER2+	ERBB2	fusion	intergenic_Exon11	LINC01609-ERBB2	0.0318	8:112262721_17:37871745	8:112262721_17:37871745	7;11;18;37	6;11;7;27	NA
RS1808387FFP	HR+/HER2+	FGFR1	cn_amp	NA	cn_amp	4.25	8p11.22	8p11.22	18	17	NA
RS1808387FFP	HR+/HER2+	PREX2	cn_amp	NA	cn_amp	3.78	8q13.2	8q13.2	28	27	NA
RS1808387FFP	HR+/HER2+	MYC	cn_amp	NA	cn_amp	3.83	8q24.21	8q24.21	3	3	NA
RS1829295TIS	HR+/HER2+	TP53	missense_variant	8	p.R282W	0.192	17	7577094	G	A	0.0002
RS1829295TIS	HR+/HER2+	FLT1	missense_variant	13	p.T643K	0.0212	13	28963974	G	T	0
RS1829295TIS	HR+/HER2+	NEB	intron_variant	41	c.5031+11del	0.0276	2	152522592	AC	A	0
RS1829295TIS	HR+/HER2+	HIST1H3B	missense_variant	1	p.Y42H	0.0359	6	26032165	A	G	0
RS1829295TIS	HR+/HER2+	FANCF	missense_variant	1	p.V31L	0.0502	11	22647266	C	A	0
RS1829295TIS	HR+/HER2+	PRDM1	synonymous_variant	5	p.T383=	0.0575	6	106553184	G	A	4.08e-06
RS1829295TIS	HR+/HER2+	FLT1	stop_gained	13	p.E646*	0.073	13	28963966	C	A	0
RS1829295TIS	HR+/HER2+	CHD4	missense_variant	18	p.L900Q	0.0944	12	6701937	A	T	0
RS1829295TIS	HR+/HER2+	RARA	fusion	Exon2_Intron2	CDK12-RARA	0.2168	17:37627684_17:38489652	17:37627684_17:38489652	9;31;6;181	1;40;18;201	NA
RS1829295TIS	HR+/HER2+	CDK12	cn_amp	NA	cn_amp	5.85	17q12	17q12	14	14	NA
RS1829295TIS	HR+/HER2+	RARA	cn_amp	NA	cn_amp	6.45	17q21.2	17q21.2	9	9	NA
RS1829295TIS	HR+/HER2+	ERBB2	cn_amp	NA	cn_amp	7.41	17q12	17q12	30	28	NA
RS1829575TIS	HR+/HER2-	TP53	missense_variant	5	p.R175H	0.3746	17	7578406	C	T	8.24e-06
RS1829575TIS	HR+/HER2-	PIK3R1	splice_donor_variant	11	c.1425+2T>A	0.2104	5	67589664	T	A	0
RS1829575TIS	HR+/HER2-	NEB	missense_variant	46	p.T1971I	0.02	2	152518707	G	A	1.66e-05
RS1829575TIS	HR+/HER2-	EWSR1	intron_variant	14	c.1432+20A>G	0.0615	22	29693959	A	G	0
RS1829575TIS	HR+/HER2-	NOTCH3	frameshift_variant	33	p.E2124fs	0.0629	19	15272021	GCTGTGCCAGAGACACTGCAGTGGCAGTGGCAGCTGCATAGGGCCCCT	G	0
RS1829575TIS	HR+/HER2-	MAP3K13	synonymous_variant	4	p.S169=	0.0983	3	185155266	A	G	0
RS1829575TIS	HR+/HER2-	HNF1A	missense_variant	1	p.L17P	0.1242	12	121416621	T	C	0
RS1829575TIS	HR+/HER2-	HNF1A	missense_variant	2	p.Q125L	0.1299	12	121426683	A	T	0
RS1829575TIS	HR+/HER2-	ARID2	intron_variant	9	c.1024-4C>G	0.1327	12	46231100	C	G	0
RS1829575TIS	HR+/HER2-	NR4A3	missense_variant	4	p.H203Q	0.164	9	102590900	C	A	0
RS1829575TIS	HR+/HER2-	GNA11	intron_variant	4	c.477-13C>T	0.2436	19	3114929	C	T	0.0001
RS1829575TIS	HR+/HER2-	JAK2	cn_amp	NA	cn_amp	3.51	9p24.1	9p24.1	23	21	NA
RS1829575TIS	HR+/HER2-	PTPRD	cn_amp	NA	cn_amp	3.72	9p23	9p23	37	28	NA
RS1829575TIS	HR+/HER2-	CD274	cn_amp	NA	cn_amp	3.9	9p24.1	9p24.1	9	8	NA
RS1718270TIS	HR+/HER2+	TP53	missense_variant	6	p.L194P	0.1113	17	7578268	A	G	0
RS1718270TIS	HR+/HER2+	ERBB2	cn_amp	NA	cn_amp	6.85	17q12	17q12	30	30	NA
RS1718270TIS	HR+/HER2+	MAP3K1	synonymous_variant	9	p.L515=	0.0561	5	56168691	C	T	0
RS1718270TIS	HR+/HER2+	KMT2C	missense_variant	11	p.E534K	0.034	7	151949045	C	T	0
RS1829325TIS	HR+/HER2+	TP53	missense_variant	7	p.L257Q	0.4389	17	7577511	A	T	0
RS1829325TIS	HR+/HER2+	PIK3CA	missense_variant	21	p.H1047R	0.2866	3	178952085	A	G	8.32e-06
RS1829325TIS	HR+/HER2+	MDM4	cn_amp	NA	cn_amp	3.31	1q32.1	1q32.1	10	8	NA
RS1829325TIS	HR+/HER2+	IKBKE	cn_amp	NA	cn_amp	3.34	1q32.1	1q32.1	19	12	NA
RS1829325TIS	HR+/HER2+	CDK12	cn_amp	NA	cn_amp	3.78	17q12	17q12	14	11	NA
RS1829325TIS	HR+/HER2+	RARA	cn_amp	NA	cn_amp	4.39	17q21.2	17q21.2	9	8	NA
RS1829325TIS	HR+/HER2+	NUP93	cn_amp	NA	cn_amp	5.15	16q13	16q13	21	19	NA
RS1829325TIS	HR+/HER2+	ADGRA2	cn_amp	NA	cn_amp	5.51	8p11.23	8p11.23	6	6	NA
RS1829325TIS	HR+/HER2+	KAT6A	cn_amp	NA	cn_amp	6.55	8p11.21	8p11.21	5	5	NA
RS1829325TIS	HR+/HER2+	ERBB2	cn_amp	NA	cn_amp	13.11	17q12	17q12	30	28	NA
RS1829325TIS	HR+/HER2+	FGFR1	cn_amp	NA	cn_amp	5.98	8p11.22	8p11.22	18	17	NA
RS1829332TIS	HR+/HER2-	GATA3	frameshift_variant	6	p.S408fs	0.1732	10	8115870	ATC	A	0
RS1829332TIS	HR+/HER2-	PIK3CA	splice_region_variant	3	p.G118D	0.6295	3	178917478	G	A	0
RS1829332TIS	HR+/HER2-	PIK3CA	missense_variant	20	p.E976K	0.0806	3	178948154	G	A	8.37e-06
RS1829332TIS	HR+/HER2-	KMT2C	frameshift_variant	14	p.Q642fs	0.0336	7	151945590	AATTTG	A	0
RS1829332TIS	HR+/HER2-	BRIP1	intron_variant	9	c.1340+9A>T	0.0347	17	59876452	T	A	8.26e-06
RS1829332TIS	HR+/HER2-	AMER1	missense_variant	2	p.A275S	0.1072	X	63412344	C	A	0
RS1829332TIS	HR+/HER2-	ARID1A	frameshift_variant	12	p.W1073fs	0.1217	1	27097621	C	CA	0
RS1829332TIS	HR+/HER2-	ARID1A	missense_variant	12	p.Y1101C	0.1283	1	27097713	A	G	0
RS1829332TIS	HR+/HER2-	CD79B	cn_amp	NA	cn_amp	3.49	17q23.3	17q23.3	5	5	NA
RS1829332TIS	HR+/HER2-	BRIP1	cn_amp	NA	cn_amp	3.56	17q23.2	17q23.2	19	15	NA
RS1829332TIS	HR+/HER2-	MDM2	cn_amp	NA	cn_amp	5.07	12q15	12q15	11	11	NA
RS1829332TIS	HR+/HER2-	PIK3CA	cn_amp	NA	cn_amp	5.92	3q26.32	3q26.32	19	19	NA
RS1831893FFP	HR+/HER2-	MEN1	splice_donor_variant	9	c.1365+1G>T	0.7491	11	64572505	C	A	0
RS1831893FFP	HR+/HER2-	WT1	cn_amp	NA	cn_amp	3.82	11p13	11p13	12	8	NA
RS1831893FFP	HR+/HER2-	RPS6KB2	cn_amp	NA	cn_amp	10	11q13.2	11q13.2	5	5	NA
RS1831893FFP	HR+/HER2-	CCND1	cn_amp	NA	cn_amp	18.89	11q13.3	11q13.3	10	10	NA
RS1831893FFP	HR+/HER2-	FGF19	cn_amp	NA	cn_amp	17.81	11q13.3	11q13.3	8	8	NA
RS1831893FFP	HR+/HER2-	FGF4	cn_amp	NA	cn_amp	14.68	11q13.3	11q13.3	6	4	NA
RS1831893FFP	HR+/HER2-	FGF3	cn_amp	NA	cn_amp	19.53	11q13.3	11q13.3	9	8	NA
RS1831893FFP	HR+/HER2-	EMSY	cn_amp	NA	cn_amp	10.14	11q13.5	11q13.5	20	20	NA
RS1831893FFP	HR+/HER2-	PAK1	cn_amp	NA	cn_amp	11.83	11q13.5	11q13.5	5	5	NA
RS1831893FFP	HR+/HER2-	FGFR1	cn_amp	NA	cn_amp	20.41	8p11.22	8p11.22	18	18	NA
RS1831893FFP	HR+/HER2-	ADGRA2	cn_amp	NA	cn_amp	22.31	8p11.23	8p11.23	6	6	NA
RS1829334FFP	HR+/HER2+	TP53	missense_variant	7	p.R248W	0.0752	17	7577539	G	A	8.24e-06
RS1829334FFP	HR+/HER2+	ERBB3	missense_variant	15	p.Q607K	0.0208	12	56488300	C	A	0
RS1829334FFP	HR+/HER2+	NFKBIA	splice_region_variant	6	c.907-4_907-3dup	0.0211	14	35871268	T	TGA	0
RS1829334FFP	HR+/HER2+	PBRM1	synonymous_variant	26	p.L1336=	0.0229	3	52595907	C	A	0
RS1829334FFP	HR+/HER2+	CHD1	synonymous_variant	23	p.G1084=	0.0252	5	98212248	T	C	0
RS1829334FFP	HR+/HER2+	PALB2	missense_variant	5	p.E837K	0.0258	16	23640966	C	T	0.0017
RS1829334FFP	HR+/HER2+	SDHA	missense_variant	10	p.S445W	0.0277	5	236616	C	G	0
RS1829334FFP	HR+/HER2+	ERG	missense_variant	4	p.S20T	0.0313	21	39817525	C	G	0
RS1829334FFP	HR+/HER2+	CD79B	synonymous_variant	3	p.D83=	0.0451	17	62007615	G	A	0.0001
RS1829334FFP	HR+/HER2+	POLD1	missense_variant	23	p.E947Q	0.0528	19	50919671	G	C	0
RS1829334FFP	HR+/HER2+	CREBBP	missense_variant	31	p.Q2124H	0.0794	16	3778676	C	A	0
RS1829334FFP	HR+/HER2+	CDK12	cn_amp	NA	cn_amp	3.54	17q12	17q12	14	11	NA
RS1829334FFP	HR+/HER2+	ERBB2	cn_amp	NA	cn_amp	6.28	17q12	17q12	30	28	NA
RS1816574FFP	HR+/HER2+	GATA3	missense_variant	6	p.F431L	0.1172	10	8115944	T	A	0
RS1816574FFP	HR+/HER2+	CDK4	cn_amp	NA	cn_amp	4.93	12q14.1	12q14.1	7	7	NA
RS1816574FFP	HR+/HER2+	RAD51D	missense_variant	3	p.D70H	0.1707	17	33445575	C	G	0
RS1816574FFP	HR+/HER2+	TP53	frameshift_variant	5	p.H178fs	0.2822	17	7578396	GT	G	0
RS1816574FFP	HR+/HER2+	AURKB	missense_variant	2	p.R14Q	0.1215	17	8113502	C	T	0
RS1816574FFP	HR+/HER2+	CDK12	cn_amp	NA	cn_amp	10.59	17q12	17q12	14	14	NA
RS1816574FFP	HR+/HER2+	ERBB2	cn_amp	NA	cn_amp	13.5	17q12	17q12	30	28	NA
RS1816574FFP	HR+/HER2+	RARA	cn_amp	NA	cn_amp	6.14	17q21.2	17q21.2	9	9	NA
RS1816574FFP	HR+/HER2+	ERCC1	cn_amp	NA	cn_amp	6.04	19q13.32	19q13.32	9	9	NA
RS1816574FFP	HR+/HER2+	RUNX1	cn_amp	NA	cn_amp	7.06	21q22.12	21q22.12	9	9	NA
RS1816574FFP	HR+/HER2+	PIK3CA	missense_variant	21	p.H1047R	0.2956	3	178952085	A	G	8.32e-06
RS1816574FFP	HR+/HER2+	ARID1B	missense_variant	18	p.R1624Q	0.4771	6	157522599	G	A	0.0001
RS1816574FFP	HR+/HER2+	DAXX	cn_amp	NA	cn_amp	7.24	6p21.32	6p21.32	8	8	NA
RS1816574FFP	HR+/HER2+	TSC1	splice_region_variant	22	c.2814-9_2814-4del	0.2494	9	135772735	GAAAGAT	G	0
RS1823587TIS	HR+/HER2+	SPEN	missense_variant	1	p.E20K	0.3365	1	16174620	G	A	0
RS1823587TIS	HR+/HER2+	CDC73	missense_variant	1	p.R9P	0.2036	1	193091356	G	C	0
RS1823587TIS	HR+/HER2+	FH	missense_variant	1	p.S11W	0.1357	1	241682991	G	C	0
RS1823587TIS	HR+/HER2+	JAK1	synonymous_variant	22	p.L977=	0.3098	1	65304184	G	C	0
RS1823587TIS	HR+/HER2+	TCF7L2	intron_variant	9	c.876-11C>T	0.3913	10	114910746	C	T	0
RS1823587TIS	HR+/HER2+	ARID5B	missense_variant	9	p.E433K	0.0448	10	63845558	G	A	0
RS1823587TIS	HR+/HER2+	ARID5B	missense_variant	10	p.R681T	0.0446	10	63851264	G	C	0
RS1823587TIS	HR+/HER2+	ARID5B	cn_amp	NA	cn_amp	10.29	10q21.2	10q21.2	4	4	NA
RS1823587TIS	HR+/HER2+	PGR	missense_variant	8	p.S910C	0.2989	11	100909920	G	C	0
RS1823587TIS	HR+/HER2+	CCND1	cn_amp	NA	cn_amp	12.39	11q13.3	11q13.3	10	10	NA
RS1823587TIS	HR+/HER2+	FGF19	cn_amp	NA	cn_amp	12.02	11q13.3	11q13.3	8	8	NA
RS1823587TIS	HR+/HER2+	FGF4	cn_amp	NA	cn_amp	11.14	11q13.3	11q13.3	6	4	NA
RS1823587TIS	HR+/HER2+	FGF3	cn_amp	NA	cn_amp	11.22	11q13.3	11q13.3	9	8	NA
RS1823587TIS	HR+/HER2+	KMT2D	missense_variant	38	p.D3560N	0.2404	12	49427912	C	T	0
RS1823587TIS	HR+/HER2+	TSHR	intron_variant	5	c.393-11C>T	0.2542	14	81557402	C	T	0
RS1823587TIS	HR+/HER2+	FANCI	synonymous_variant	24	p.L874=	0.171	15	89838311	C	T	0
RS1823587TIS	HR+/HER2+	CDH1	intron_variant	8	c.1009-13G>T	0.1683	16	68846025	G	T	0
RS1823587TIS	HR+/HER2+	CTCF	cn_amp	NA	cn_amp	3.15	16q22.1	16q22.1	10	5	NA
RS1823587TIS	HR+/HER2+	CDH1	cn_amp	NA	cn_amp	3.58	16q22.1	16q22.1	16	12	NA
RS1823587TIS	HR+/HER2+	BRCA1	missense_variant	10	p.R446T	0.0855	17	41246211	C	G	0
RS1823587TIS	HR+/HER2+	BRCA1	missense_variant	10	p.E421K	0.0782	17	41246287	C	T	0
RS1823587TIS	HR+/HER2+	TP53	splice_donor_variant	8	c.919+1G>A	0.7362	17	7577018	C	T	0
RS1823587TIS	HR+/HER2+	ERBB2	fusion	intergenic_Exon6	METRNL-ERBB2	0.0225	17:81070142_17:37866435	17:81070142_17:37866435	12;25;13;48	10;23;5;26	NA
RS1823587TIS	HR+/HER2+	NF1	cn_amp	NA	cn_amp	5.89	17q11.2	17q11.2	59	56	NA
RS1823587TIS	HR+/HER2+	ERBB2	cn_amp	NA	cn_amp	31.21	17q12	17q12	30	28	NA
RS1823587TIS	HR+/HER2+	SPOP	cn_amp	NA	cn_amp	5	17q21.33	17q21.33	9	9	NA
RS1823587TIS	HR+/HER2+	BRIP1	cn_amp	NA	cn_amp	3.23	17q23.2	17q23.2	19	12	NA
RS1823587TIS	HR+/HER2+	CD79B	cn_amp	NA	cn_amp	4.9	17q23.3	17q23.3	5	5	NA
RS1823587TIS	HR+/HER2+	PRKAR1A	cn_amp	NA	cn_amp	3.82	17q24.2	17q24.2	11	10	NA
RS1823587TIS	HR+/HER2+	RPTOR	cn_amp	NA	cn_amp	3.86	17q25.3	17q25.3	34	31	NA
RS1823587TIS	HR+/HER2+	AXL	missense_variant	13	p.R527W	0.2696	19	41754460	C	T	0.0001
RS1823587TIS	HR+/HER2+	POLD1	synonymous_variant	27	p.L1095=	0.3137	19	50921165	C	G	0
RS1823587TIS	HR+/HER2+	MDM4	cn_amp	NA	cn_amp	3.53	1q32.1	1q32.1	10	8	NA
RS1823587TIS	HR+/HER2+	NEB	synonymous_variant	126	p.I6492=	0.2525	2	152410492	G	A	7.45e-05
RS1823587TIS	HR+/HER2+	INPP4A	missense_variant	13	p.V358I	0.2614	2	99163066	G	A	3.25e-05
RS1823587TIS	HR+/HER2+	SRC	missense_variant	4	p.G65A	0.0777	20	36012750	G	C	0
RS1823587TIS	HR+/HER2+	SRC	synonymous_variant	9	p.R243=	0.1194	20	36026127	C	A	0
RS1823587TIS	HR+/HER2+	PTPRT	missense_variant	12	p.Q625E	0.2377	20	40944629	G	C	0
RS1823587TIS	HR+/HER2+	GNAS	synonymous_variant	1	p.I281=	0.4167	20	57429163	C	T	0
RS1823587TIS	HR+/HER2+	GNAS	missense_variant	11	p.E952K	0.1178	20	57485091	G	A	0
RS1823587TIS	HR+/HER2+	ASXL1	cn_amp	NA	cn_amp	3.31	20q11.21	20q11.21	12	8	NA
RS1823587TIS	HR+/HER2+	DNMT3B	cn_amp	NA	cn_amp	3.33	20q11.21	20q11.21	15	12	NA
RS1823587TIS	HR+/HER2+	SRC	cn_amp	NA	cn_amp	4.31	20q11.23	20q11.23	11	10	NA
RS1823587TIS	HR+/HER2+	TOP1	cn_amp	NA	cn_amp	4.43	20q12	20q12	22	18	NA
RS1823587TIS	HR+/HER2+	PTPRT	cn_amp	NA	cn_amp	4.26	20q12	20q12	29	27	NA
RS1823587TIS	HR+/HER2+	AURKA	cn_amp	NA	cn_amp	3.87	20q13.2	20q13.2	8	8	NA
RS1823587TIS	HR+/HER2+	GNAS	cn_amp	NA	cn_amp	3.65	20q13.32	20q13.32	12	6	NA
RS1823587TIS	HR+/HER2+	EP300	synonymous_variant	28	p.F1508=	0.3482	22	41568574	C	T	0
RS1823587TIS	HR+/HER2+	PIK3CA	missense_variant	21	p.H1047R	0.2291	3	178952085	A	G	8.32e-06
RS1823587TIS	HR+/HER2+	MITF	synonymous_variant	9	p.Q317=	0.0281	3	70014090	A	G	4.06e-06
RS1823587TIS	HR+/HER2+	SDHA	synonymous_variant	10	p.V425=	0.1817	5	236557	G	C	0
RS1823587TIS	HR+/HER2+	HIST1H1C	synonymous_variant	1	p.A180=	0.3095	6	26056117	C	T	0.0001
RS1823587TIS	HR+/HER2+	MET	missense_variant	3	p.E459K	0.0524	7	116371896	G	A	0
RS1823587TIS	HR+/HER2+	PMS2	missense_variant	1	p.E5Q	0.2545	7	6048638	C	G	0.0001
RS1823587TIS	HR+/HER2+	PMS2	missense_variant	1	p.E5K	0.0712	7	6048638	C	T	0
RS1823587TIS	HR+/HER2+	TRRAP	synonymous_variant	20	p.L811=	0.2445	7	98515113	C	A	0
RS1823587TIS	HR+/HER2+	PTK2	missense_variant	4	p.Q91E	0.0552	8	141889727	G	C	0
RS1823587TIS	HR+/HER2+	WRN	synonymous_variant	31	p.F1222=	0.2053	8	31007950	C	T	0
RS1823587TIS	HR+/HER2+	PRKDC	intron_variant	69	c.9555-17C>G	0.1502	8	48719904	G	C	0
RS1823587TIS	HR+/HER2+	PRKDC	cn_amp	NA	cn_amp	4.05	8q11.21	8q11.21	82	74	NA
RS1823587TIS	HR+/HER2+	PREX2	cn_amp	NA	cn_amp	6.35	8q13.2	8q13.2	28	28	NA
RS1823587TIS	HR+/HER2+	NBN	cn_amp	NA	cn_amp	5.65	8q21.3	8q21.3	16	16	NA
RS1823587TIS	HR+/HER2+	RUNX1T1	cn_amp	NA	cn_amp	5.52	8q21.3	8q21.3	11	11	NA
RS1823587TIS	HR+/HER2+	MYC	cn_amp	NA	cn_amp	5.56	8q24.21	8q24.21	3	3	NA
RS1823587TIS	HR+/HER2+	PTK2	cn_amp	NA	cn_amp	7.03	8q24.3	8q24.3	5	5	NA
RS1823587TIS	HR+/HER2+	GALNT12	synonymous_variant	4	p.F279=	0.2052	9	101594159	C	T	2.44e-05
RS1823587TIS	HR+/HER2+	TSC1	synonymous_variant	9	p.L264=	0.2167	9	135787792	G	A	0
RS1823587TIS	HR+/HER2+	PTPRD	cn_amp	NA	cn_amp	3.75	9p23	9p23	37	27	NA
RS1823587TIS	HR+/HER2+	JAK2	cn_amp	NA	cn_amp	6.39	9p24.1	9p24.1	23	22	NA
RS1823587TIS	HR+/HER2+	CD274	cn_amp	NA	cn_amp	10.6	9p24.1	9p24.1	9	9	NA
RS1823587TIS	HR+/HER2+	XIAP	missense_variant	2	p.R286T	0.1116	X	123020369	G	C	0
RS1823587TIS	HR+/HER2+	XIAP	missense_variant	2	p.Y290H	0.1191	X	123020380	T	C	0
RS1829512FFP	HR+/HER2-	HSD3B1	missense_variant	4	p.A153T	0.0643	1	120056603	G	A	2.44e-05
RS1829512FFP	HR+/HER2-	GATA3	frameshift_variant	5	p.N332fs	0.1956	10	8111502	A	AG	0
RS1829512FFP	HR+/HER2-	WT1	cn_amp	NA	cn_amp	3.88	11p13	11p13	12	9	NA
RS1829512FFP	HR+/HER2-	IRS2	cn_amp	NA	cn_amp	9.74	13q34	13q34	7	7	NA
RS1829512FFP	HR+/HER2-	CD79B	cn_amp	NA	cn_amp	7.95	17q23.3	17q23.3	5	5	NA
RS1829512FFP	HR+/HER2-	PRKAR1A	cn_amp	NA	cn_amp	3.92	17q24.2	17q24.2	11	10	NA
RS1829512FFP	HR+/HER2-	JAK3	synonymous_variant	8	p.P366=	0.335	19	17952242	C	T	0
RS1829512FFP	HR+/HER2-	MDM4	cn_amp	NA	cn_amp	5.18	1q32.1	1q32.1	10	10	NA
RS1829512FFP	HR+/HER2-	IKBKE	cn_amp	NA	cn_amp	4.57	1q32.1	1q32.1	19	19	NA
RS1829512FFP	HR+/HER2-	TOP1	cn_amp	NA	cn_amp	16.99	20q12	20q12	22	22	NA
RS1808226FFP	HR+/HER2-	SDHD	synonymous_variant	1	p.L7=	0.048	11	111957650	C	T	4.06e-06
RS1808226FFP	HR+/HER2-	CDKN1B	cn_amp	NA	cn_amp	4.78	12p13.1	12p13.1	2	2	NA
RS1808226FFP	HR+/HER2-	ANKRD11	missense_variant	10	p.P306S	0.0996	16	89352034	G	A	4.06e-06
RS1808226FFP	HR+/HER2-	TP53	frameshift_variant	9	p.L330fs	0.135	17	7576857	AG	A	0
RS1808226FFP	HR+/HER2-	STK11	missense_variant	3	p.C132W	0.1195	19	1219344	C	G	0
RS1829117TIS	HR+/HER2+	TP53	missense_variant	6	p.P190T	0.1335	17	7578281	G	T	0
RS1829117TIS	HR+/HER2+	NR4A3	synonymous_variant	4	p.A310=	0.1133	9	102591221	C	G	0
RS1829117TIS	HR+/HER2+	PAX5	missense_variant	10	p.A380T	0.156	9	36840595	C	T	2.53e-05
RS1829117TIS	HR+/HER2+	AR	disruptive_inframe_insertion	1	p.G472dup	0.4222	X	66766401	C	CGGT	0
RS1829117TIS	HR+/HER2+	MDM4	cn_amp	NA	cn_amp	3.57	1q32.1	1q32.1	10	9	NA
RS1829117TIS	HR+/HER2+	PIK3CA	missense_variant	10	p.E545K	0.1586	3	178936091	G	A	8.34e-06
RS1829117TIS	HR+/HER2+	ERBB2	cn_amp	NA	cn_amp	17.25	17q12	17q12	30	28	NA
RS1829117TIS	HR+/HER2+	MYC	cn_amp	NA	cn_amp	3.03	8q24.21	8q24.21	3	3	NA
RS1826534FFP	HR+/HER2-	ARID1A	splice_acceptor_variant	20	c.5125-1G>C	0.2245	1	27105513	G	C	0
RS1826534FFP	HR+/HER2-	FAT3	missense_variant	9	p.A2066P	0.132	11	92532375	G	C	0
RS1826534FFP	HR+/HER2-	MPL	cn_amp	NA	cn_amp	3.06	1p34.2	1p34.2	12	9	NA
RS1826534FFP	HR+/HER2-	RUNX1	synonymous_variant	4	p.P57=	0.0953	21	36259320	C	A	0
RS1826534FFP	HR+/HER2-	FAT1	missense_variant	2	p.E492D	0.1152	4	187629506	C	G	0
RS1826534FFP	HR+/HER2-	KDR	missense_variant	29	p.S1281Y	0.1052	4	55948129	G	T	4.07e-06
RS1826534FFP	HR+/HER2-	FGFR1	cn_amp	NA	cn_amp	6.27	8p11.22	8p11.22	18	18	NA
RS1826534FFP	HR+/HER2-	ADGRA2	cn_amp	NA	cn_amp	9.28	8p11.23	8p11.23	6	6	NA
RS1811578FFP	HR+/HER2-	MYCN	cn_amp	NA	cn_amp	3.22	2p24.3	2p24.3	4	3	NA
RS1811578FFP	HR+/HER2-	PIK3CA	missense_variant	21	p.H1047R	0.0794	3	178952085	A	G	4.08e-06
RS1829100FFP	HR+/HER2-	TP53	stop_gained	8	p.E298*	0.436	17	7577046	C	A	0
RS1829100FFP	HR+/HER2-	ABL2	cn_amp	NA	cn_amp	3.38	1q25.2	1q25.2	9	8	NA
RS1829100FFP	HR+/HER2-	RAD52	cn_amp	NA	cn_amp	3.41	12p13.33	12p13.33	11	8	NA
RS1829100FFP	HR+/HER2-	KDM5A	cn_amp	NA	cn_amp	3.49	12p13.33	12p13.33	28	23	NA
RS1829100FFP	HR+/HER2-	PTPRD	cn_amp	NA	cn_amp	3.5	9p23	9p23	37	30	NA
RS1829100FFP	HR+/HER2-	PRKDC	cn_amp	NA	cn_amp	3.53	8q11.21	8q11.21	82	68	NA
RS1829100FFP	HR+/HER2-	PTK2	cn_amp	NA	cn_amp	3.63	8q24.3	8q24.3	5	3	NA
RS1829100FFP	HR+/HER2-	NBN	cn_amp	NA	cn_amp	3.89	8q21.3	8q21.3	16	15	NA
RS1829100FFP	HR+/HER2-	JAK2	cn_amp	NA	cn_amp	3.93	9p24.1	9p24.1	23	22	NA
RS1829100FFP	HR+/HER2-	CD274	cn_amp	NA	cn_amp	4.02	9p24.1	9p24.1	9	9	NA
RS1829100FFP	HR+/HER2-	KAT6A	cn_amp	NA	cn_amp	4.24	8p11.21	8p11.21	5	5	NA
RS1829100FFP	HR+/HER2-	PAX5	cn_amp	NA	cn_amp	4.35	9p13.2	9p13.2	10	10	NA
RS1829100FFP	HR+/HER2-	FANCG	cn_amp	NA	cn_amp	4.39	9p13.3	9p13.3	13	13	NA
RS1829100FFP	HR+/HER2-	CCND2	cn_amp	NA	cn_amp	5.12	12p13.32	12p13.32	5	5	NA
RS1829100FFP	HR+/HER2-	CDKN2B	cn_amp	NA	cn_amp	5.25	9p21.3	9p21.3	2	2	NA
RS1829100FFP	HR+/HER2-	CDKN1B	cn_amp	NA	cn_amp	5.5	12p13.1	12p13.1	2	2	NA
RS1829100FFP	HR+/HER2-	CDKN2A	cn_amp	NA	cn_amp	5.84	9p21.3	9p21.3	5	5	NA
RS1829100FFP	HR+/HER2-	CHD4	cn_amp	NA	cn_amp	6.08	12p13.31	12p13.31	29	29	NA
RS1829100FFP	HR+/HER2-	MPL	cn_amp	NA	cn_amp	8.44	1p34.2	1p34.2	12	12	NA
RS1829100FFP	HR+/HER2-	MYC	cn_amp	NA	cn_amp	4	8q24.21	8q24.21	11	10	NA
RS1829100FFP	HR+/HER2-	NF1	cn_amp	NA	cn_amp	3.1	17q11.2	17q11.2	72	23	NA
RS1801092TIS	HR+/HER2-	SPTA1	missense_variant	52	p.L2380I	0.1314	1	158581176	G	T	4.07e-06
RS1801092TIS	HR+/HER2-	CSF3R	synonymous_variant	17	p.G792=	0.3573	1	36932174	C	A	0
RS1801092TIS	HR+/HER2-	CCND1	cn_amp	NA	cn_amp	9.38	11q13.3	11q13.3	10	10	NA
RS1801092TIS	HR+/HER2-	FGF19	cn_amp	NA	cn_amp	8.86	11q13.3	11q13.3	8	8	NA
RS1801092TIS	HR+/HER2-	FGF4	cn_amp	NA	cn_amp	10.69	11q13.3	11q13.3	6	5	NA
RS1801092TIS	HR+/HER2-	FGF3	cn_amp	NA	cn_amp	9.65	11q13.3	11q13.3	9	7	NA
RS1801092TIS	HR+/HER2-	FAT3	cn_amp	NA	cn_amp	5.47	11q14.3	11q14.3	25	25	NA
RS1801092TIS	HR+/HER2-	MRE11	cn_amp	NA	cn_amp	4.89	11q21	11q21	18	18	NA
RS1801092TIS	HR+/HER2-	CDK4	cn_amp	NA	cn_amp	11.7	12q14.1	12q14.1	7	7	NA
RS1801092TIS	HR+/HER2-	MDM2	cn_amp	NA	cn_amp	3.51	12q15	12q15	11	8	NA
RS1801092TIS	HR+/HER2-	NKX2-1	cn_amp	NA	cn_amp	6.16	14q13.3	14q13.3	5	5	NA
RS1801092TIS	HR+/HER2-	TP53	stop_gained	6	p.R196*	0.522	17	7578263	G	A	4.06e-06
RS1801092TIS	HR+/HER2-	PIK3CA	missense_variant	21	p.H1047R	0.1362	3	178952085	A	G	4.08e-06
RS1801092TIS	HR+/HER2-	MITF	cn_amp	NA	cn_amp	3.98	3p13	3p13	12	12	NA
RS1801092TIS	HR+/HER2-	EPHA7	cn_amp	NA	cn_amp	4.05	6q16.1	6q16.1	17	15	NA
RS1801092TIS	HR+/HER2-	FYN	cn_amp	NA	cn_amp	3.29	6q21	6q21	9	8	NA
RS1801092TIS	HR+/HER2-	HDAC2	cn_amp	NA	cn_amp	3.4	6q21	6q21	8	6	NA
RS1801092TIS	HR+/HER2-	ROS1	cn_amp	NA	cn_amp	3.89	6q22.1	6q22.1	49	42	NA
RS1801092TIS	HR+/HER2-	POM121L12	missense_variant	1	p.T43M	0.1714	7	53103492	C	T	4.13e-05
RS1801092TIS	HR+/HER2-	PPP2R2A	stop_gained	10	p.R403*	0.3192	8	26227792	C	T	0
RS1801092TIS	HR+/HER2-	KAT6A	cn_amp	NA	cn_amp	7.67	8p11.21	8p11.21	5	5	NA
RS1718269TIS	HR+/HER2equivocal	MAP2K4	conservative_inframe_deletion	4	p.R121del	0.0828	17	11984779	GGAC	G	0
RS1718269TIS	HR+/HER2equivocal	PIK3CA	missense_variant	21	p.H1047R	0.1364	3	178952085	A	G	4.08e-06
RS1829627TIS	HR+/HER2-	TP53	missense_variant	5	p.F134C	0.3448	17	7578529	A	C	8.29e-06
RS1829627TIS	HR+/HER2-	FGFR1	cn_amp	NA	cn_amp	20.28	8p11.22	8p11.22	18	18	NA
RS1829627TIS	HR+/HER2-	KMT2A	missense_variant	16	p.R1686C	0.04	11	118363823	C	T	0.0001
RS1829627TIS	HR+/HER2-	ERCC2	cn_amp	NA	cn_amp	5.62	19q13.32	19q13.32	8	8	NA
RS1829627TIS	HR+/HER2-	ERCC1	cn_amp	NA	cn_amp	5.65	19q13.32	19q13.32	9	9	NA
RS1829627TIS	HR+/HER2-	ADGRA2	cn_amp	NA	cn_amp	20.89	8p11.23	8p11.23	6	6	NA
RS1829627TIS	HR+/HER2-	MYC	cn_amp	NA	cn_amp	3.08	8q24.21	8q24.21	3	3	NA
RS1820951FFP	HR+/HER2-	SPEN	stop_gained	11	p.R1403*	0.0533	1	16256942	C	T	0
RS1820951FFP	HR+/HER2-	PIK3CA	missense_variant	6	p.E365K	0.1136	3	178922324	G	A	0
RS1820951FFP	HR+/HER2-	ABL1	missense_variant	3	p.A137V	0.0936	9	133730344	C	T	0
RS1829080TIS	HR+/HER2-	TP53	stop_gained	6	p.R213*	0.4551	17	7578212	G	A	8.26e-06
RS1829080TIS	HR+/HER2-	KDM5A	synonymous_variant	27	p.A1571=	0.0416	12	402078	G	C	0
RS1829080TIS	HR+/HER2-	PRKN	missense_variant	2	p.A46P	0.0491	6	162864377	C	G	0
RS1829080TIS	HR+/HER2-	NOTCH2	intron_variant	11	c.1682-10C>A	0.1047	1	120506440	G	T	2.48e-05
RS1829080TIS	HR+/HER2-	JAK3	intron_variant	21	c.2978+12G>T	0.1868	19	17942025	C	A	0
RS1829080TIS	HR+/HER2-	PTPRD	synonymous_variant	46	p.Q1894=	0.2035	9	8317931	C	T	0
RS1829080TIS	HR+/HER2-	SMAD2	synonymous_variant	10	p.A391=	0.283	18	45371818	A	G	0
RS1829080TIS	HR+/HER2-	SPTA1	intron_variant	31	c.4339-18T>A	0.3094	1	158613233	A	T	0
RS1829080TIS	HR+/HER2-	RUNX1T1	missense_variant	3	p.P112S	0.397	8	93029523	G	A	0
RS1829080TIS	HR+/HER2-	PIK3C2G	cn_amp	NA	cn_amp	3.28	12p12.3	12p12.3	27	20	NA
RS1829080TIS	HR+/HER2-	LATS1	cn_amp	NA	cn_amp	3.41	6q25.1	6q25.1	7	4	NA
RS1829080TIS	HR+/HER2-	SOX9	cn_amp	NA	cn_amp	3.46	17q24.3	17q24.3	4	4	NA
RS1829080TIS	HR+/HER2-	MSH6	cn_amp	NA	cn_amp	3.73	2p16.3	2p16.3	10	7	NA
RS1829080TIS	HR+/HER2-	KRAS	cn_amp	NA	cn_amp	2.93	12p12.1	12p12.1	6	4	NA
RS1829080TIS	HR+/HER2-	ESR1	cn_amp	NA	cn_amp	3.81	6q25.1	6q25.1	8	7	NA
RS1829080TIS	HR+/HER2-	MYC	cn_amp	NA	cn_amp	3.67	8q24.21	8q24.21	3	3	NA
RS1827497TIS	HR+/HER2-	FGFR2	missense_variant	5	p.E197K	0.0701	10	123310839	C	T	0
RS1827497TIS	HR+/HER2-	CTCF	synonymous_variant	3	p.V167=	0.1288	16	67645236	T	G	0
RS1827497TIS	HR+/HER2-	TP53	missense_variant	6	p.Y220C	0.1728	17	7578190	T	C	2.5e-05
RS1827497TIS	HR+/HER2-	TMPRSS2	missense_variant	2	p.D34H	0.0289	21	42870072	C	G	0
RS1827497TIS	HR+/HER2-	PIK3CA	frameshift_variant	18	p.Q861fs	0.0324	3	178947142	ATTCAGTGCAAAGGCGGC	A	0
RS1827497TIS	HR+/HER2-	FGFR3	splice_region_variant	10	c.1412+4A>T	0.3974	4	1806700	A	T	0
RS1827497TIS	HR+/HER2-	HIST1H3B	frameshift_variant	1	p.D107fs	0.0432	6	26031956	GCAAAGGTTTGTGTC	G	0
RS1827497TIS	HR+/HER2-	HIST1H3B	conservative_inframe_deletion	1	p.Y100_F105delinsC	0.0398	6	26031974	AAAGAGCCCTACCAAGTAG	ACAA	0
RS1827497TIS	HR+/HER2-	GRM3	synonymous_variant	2	p.T11=	0.2224	7	86394494	C	T	0
RS1827497TIS	HR+/HER2-	SMO	missense_variant	9	p.Q491E	0.0621	7	128850208	C	G	0
RS1827497TIS	HR+/HER2-	RECQL4	missense_variant	5	p.R350S	0.0555	8	145741453	C	G	0
RS1827497TIS	HR+/HER2-	TRAF2	missense_variant	4	p.A95G	0.2115	9	139794890	C	G	0
RS1812574FFP	HR+/HER2+	HNF1A	frameshift_variant	1	p.A29fs	0.2038	12	121416654	AG	A	0
RS1812574FFP	HR+/HER2+	TP53	splice_region_variant	6	p.E224D	0.2646	17	7578177	C	A	4.07e-06
RS1812574FFP	HR+/HER2+	TP53	frameshift_variant	5	p.S185fs	0.2244	17	7578373	TCGC	TT	0
RS1812574FFP	HR+/HER2+	ERBB2	cn_amp	NA	cn_amp	36.97	17q12	17q12	30	28	NA
RS1812574FFP	HR+/HER2+	SPOP	cn_amp	NA	cn_amp	5.48	17q21.33	17q21.33	9	9	NA
RS1812574FFP	HR+/HER2+	PIK3CA	missense_variant	10	p.E545G	0.1401	3	178936092	A	G	0
RS1812574FFP	HR+/HER2+	FOXP1	missense_variant	17	p.R504G	0.0585	3	71026112	G	C	0
RS1812574FFP	HR+/HER2+	EGFR	splice_region_variant	13	c.1631+5G>C	0.1019	7	55229329	G	C	4.06e-06
RS1812574FFP	HR+/HER2+	NBN	cn_amp	NA	cn_amp	4.39	8q21.3	8q21.3	16	16	NA
RS1833988FFP	HR+/HER2-	GATA3	frameshift_variant	6	p.L355fs	0.3106	10	8115710	AC	A	0
RS1833988FFP	HR+/HER2-	CBFB	frameshift_variant	4	p.M101fs	0.5134	16	67100603	AT	A	0
RS1833988FFP	HR+/HER2-	CTCF	frameshift_variant	3	p.G32fs	0.5455	16	67644825	AG	A	0
RS1833988FFP	HR+/HER2-	RARA	frameshift_variant	5	p.V191fs	0.0832	17	38508262	GGTGCGCAAAGCGCACCAGGAAAC	G	0
RS1833988FFP	HR+/HER2-	PIK3CA	missense_variant	5	p.N345K	0.3716	3	178921553	T	A	0
RS1833988FFP	HR+/HER2-	KMT2C	missense_variant	50	p.C4198W	0.09	7	151848599	A	C	0
RS1833988FFP	HR+/HER2-	KMT2C	stop_gained	38	p.R2610*	0.1432	7	151874710	G	A	0
RS1833988FFP	HR+/HER2-	KDM6A	missense_variant	27	p.Y1301C	0.4107	X	44949977	A	G	0
RS1829025TIS	HR+/HER2+	TP53	missense_variant	4	p.R110P	0.2657	17	7579358	C	G	0
RS1829025TIS	HR+/HER2+	PPP2R1A	intron_variant	12	c.1518+10C>T	0.0357	19	52724396	C	T	8.15e-06
RS1829025TIS	HR+/HER2+	ATR	synonymous_variant	29	p.G1713=	0.1306	3	142224038	G	A	0
RS1829025TIS	HR+/HER2+	PAK5	missense_variant	11	p.P711L	0.1564	20	9520137	G	A	0
RS1829025TIS	HR+/HER2+	ATRX	intron_variant	15	c.4318-6C>T	0.2047	X	76907849	G	A	0
RS1829025TIS	HR+/HER2+	AXIN2	fusion	Exon2_Intron14	AXIN2-MED24	0.3054	17:63554143_17:38184455	17:63554143_17:38184455	51;55;52;234	47;25;0;56	NA
RS1829025TIS	HR+/HER2+	HGF	cn_amp	NA	cn_amp	3.21	7q21.11	7q21.11	19	10	NA
RS1829025TIS	HR+/HER2+	POLD1	cn_amp	NA	cn_amp	3.35	19q13.33	19q13.33	19	14	NA
RS1829025TIS	HR+/HER2+	MAGI2	cn_amp	NA	cn_amp	3.47	7q21.11	7q21.11	8	7	NA
RS1829025TIS	HR+/HER2+	RPS6KB2	cn_amp	NA	cn_amp	4.15	11q13.2	11q13.2	5	4	NA
RS1829025TIS	HR+/HER2+	CEBPA	cn_amp	NA	cn_amp	5	19q13.11	19q13.11	4	1	NA
RS1829025TIS	HR+/HER2+	FGF4	cn_amp	NA	cn_amp	5.61	11q13.3	11q13.3	6	4	NA
RS1829025TIS	HR+/HER2+	FGF19	cn_amp	NA	cn_amp	5.69	11q13.3	11q13.3	8	8	NA
RS1829025TIS	HR+/HER2+	FGF3	cn_amp	NA	cn_amp	6.12	11q13.3	11q13.3	9	8	NA
RS1829025TIS	HR+/HER2+	PPP2R1A	cn_amp	NA	cn_amp	6.31	19q13.41	19q13.41	15	15	NA
RS1829025TIS	HR+/HER2+	WT1	cn_amp	NA	cn_amp	9.54	11p13	11p13	12	12	NA
RS1829025TIS	HR+/HER2+	GATA3	cn_amp	NA	cn_amp	9.82	10p14	10p14	5	5	NA
RS1829025TIS	HR+/HER2+	CCND1	cn_amp	NA	cn_amp	5.86	11q13.3	11q13.3	10	9	NA
RS1829025TIS	HR+/HER2+	BRCA1	fusion	Intron4_Exon10	MSL1-BRCA1	0.9	17:38286384_17:41245818	17:38286384_17:41245818	81;259;61;1058	49;63;27;349	NA
RS1829025TIS	HR+/HER2+	ERBB2	cn_amp	NA	cn_amp	11.61	17q12	17q12	30	28	NA
RS1829025TIS	HR+/HER2+	BRCA1	large_genomic_rearrangement	43506	cn_amp	18.9	17q21.31	17q21.31	23	9	NA
RS1829762TIS	HR+/HER2+	GATA3	frameshift_variant	6	p.P409fs	0.1996	10	8115874	C	CA	0
RS1829762TIS	HR+/HER2+	FAT3	missense_variant	9	p.R2067T	0.054	11	92532379	G	C	0
RS1829762TIS	HR+/HER2+	RPS6KB2	cn_amp	NA	cn_amp	4.12	11q13.2	11q13.2	5	5	NA
RS1829762TIS	HR+/HER2+	CCND1	cn_amp	NA	cn_amp	6.9	11q13.3	11q13.3	10	9	NA
RS1829762TIS	HR+/HER2+	FGF19	cn_amp	NA	cn_amp	5.09	11q13.3	11q13.3	8	7	NA
RS1829762TIS	HR+/HER2+	FGF4	cn_amp	NA	cn_amp	4.34	11q13.3	11q13.3	6	4	NA
RS1829762TIS	HR+/HER2+	FGF3	cn_amp	NA	cn_amp	5.72	11q13.3	11q13.3	9	8	NA
RS1829762TIS	HR+/HER2+	DICER1	synonymous_variant	3	p.G69=	0.2729	14	95598952	C	T	0
RS1829762TIS	HR+/HER2+	TSC2	synonymous_variant	42	p.L1796=	0.1298	16	2138575	C	T	4.13e-06
RS1829762TIS	HR+/HER2+	CREBBP	missense_variant	4	p.T396M	0.2508	16	3843416	G	A	4.06e-06
RS1829762TIS	HR+/HER2+	CDK12	frameshift_variant	13	p.E1177fs	0.0618	17	37682336	AG	A	0
RS1829762TIS	HR+/HER2+	TP53	missense_variant	8	p.G262V	0.3851	17	7577153	C	A	0
RS1829762TIS	HR+/HER2+	RPTOR	intron_variant	31	c.3692+6G>C	0.0952	17	78935286	G	C	0
RS1829762TIS	HR+/HER2+	CDK12	cn_amp	NA	cn_amp	8.32	17q12	17q12	14	14	NA
RS1829762TIS	HR+/HER2+	ERBB2	cn_amp	NA	cn_amp	8.91	17q12	17q12	30	28	NA
RS1829762TIS	HR+/HER2+	SPOP	cn_amp	NA	cn_amp	5.26	17q21.33	17q21.33	9	9	NA
RS1829762TIS	HR+/HER2+	RNF43	cn_amp	NA	cn_amp	4.47	17q22	17q22	9	9	NA
RS1829762TIS	HR+/HER2+	RAD51C	cn_amp	NA	cn_amp	3.93	17q22	17q22	9	7	NA
RS1829762TIS	HR+/HER2+	BRIP1	cn_amp	NA	cn_amp	4.07	17q23.2	17q23.2	19	17	NA
RS1829762TIS	HR+/HER2+	CD79B	cn_amp	NA	cn_amp	4.8	17q23.3	17q23.3	5	5	NA
RS1829762TIS	HR+/HER2+	ASXL2	synonymous_variant	12	p.V1277=	0.1555	2	25965375	C	G	0
RS1829762TIS	HR+/HER2+	EP300	missense_variant	31	p.S1730F	0.1347	22	41572904	C	T	0
RS1829762TIS	HR+/HER2+	PIK3CA	cn_amp	NA	cn_amp	3.87	3q26.32	3q26.32	19	17	NA
RS1829762TIS	HR+/HER2+	TET2	missense_variant	11	p.D1807N	0.0654	4	106197086	G	A	0
RS1829762TIS	HR+/HER2+	FBXW7	missense_variant	5	p.D258H	0.1062	4	153259043	C	G	0
RS1829762TIS	HR+/HER2+	PDGFRA	synonymous_variant	19	p.L875=	0.1287	4	55153659	G	C	0
RS1829762TIS	HR+/HER2+	PRDM1	synonymous_variant	4	p.Q177=	0.0697	6	106547294	G	A	0
RS1829762TIS	HR+/HER2+	HIST1H2BD	missense_variant	1	p.A111S	0.1279	6	26158728	G	T	0
RS1829762TIS	HR+/HER2+	FGFR1	intron_variant	17	c.2187-16T>C	0.3053	8	38271557	A	G	0.0001
RS1829762TIS	HR+/HER2+	FANCG	missense_variant	7	p.Q263H	0.2164	9	35076856	C	G	0
RS1829762TIS	HR+/HER2+	AR	splice_acceptor_variant	4	c.1886-1G>T	0.2867	X	66931243	G	T	0
RS1816170FFP	HR+/HER2-	PALB2	intron_variant	5	c.1685-20G>C	0.1358	16	23641810	C	G	0
RS1816170FFP	HR+/HER2-	CDH1	stop_gained	11	p.W526*	0.1594	16	68853195	G	A	0
RS1816170FFP	HR+/HER2-	DOT1L	missense_variant	3	p.L51V	0.1322	19	2185879	C	G	0
RS1816170FFP	HR+/HER2-	ATR	missense_variant	10	p.Q757E	0.1133	3	142274791	G	C	0
RS1816170FFP	HR+/HER2-	ATR	missense_variant	10	p.S754L	0.1463	3	142274799	G	A	5.77e-05
RS1816170FFP	HR+/HER2-	HIST1H1C	missense_variant	1	p.E74D	0.143	6	26056435	C	A	0
RS1816170FFP	HR+/HER2-	EGFR	missense_variant	12	p.E455Q	0.1117	7	55227896	G	C	0
RS1816170FFP	HR+/HER2-	KMT2C	splice_region_variant	28	p.S1459L	0.1464	7	151892994	G	A	0
RS1816170FFP	HR+/HER2-	PRKDC	missense_variant	22	p.E808Q	0.1074	8	48830941	C	G	0
RS1816170FFP	HR+/HER2-	RBM10	missense_variant	22	p.S910F	0.1237	X	47045567	C	T	0
RS1816586FFP	HR+/HER2+	TP53	missense_variant	8	p.G266R	0.2561	17	7577142	C	T	0
RS1816586FFP	HR+/HER2+	CDK12	cn_amp	NA	cn_amp	5.52	17q12	17q12	14	14	NA
RS1816586FFP	HR+/HER2+	ERBB2	cn_amp	NA	cn_amp	6.37	17q12	17q12	30	28	NA
RS1816586FFP	HR+/HER2+	NOTCH3	missense_variant	6	p.P282L	0.2107	19	15302426	G	A	0
RS1816586FFP	HR+/HER2+	MUTYH	cn_amp	NA	cn_amp	3.07	1p34.1	1p34.1	9	6	NA
RS1816586FFP	HR+/HER2+	MPL	cn_amp	NA	cn_amp	3.5	1p34.2	1p34.2	12	9	NA
RS1816586FFP	HR+/HER2+	RUNX1	frameshift_variant	5	p.F158fs	0.2292	21	36252887	TA	T	0
RS1816586FFP	HR+/HER2+	PIK3CA	missense_variant	10	p.P539R	0.0978	3	178936074	C	G	0
RS1816586FFP	HR+/HER2+	RICTOR	intron_variant	8	c.584-7C>T	0.0948	5	38982145	G	A	0
RS1829002TIS	HR+/HER2-	CSF1R	missense_variant	6	p.E348Q	0.0538	5	149452904	C	G	0
RS1802277FFP	HR+/HER2-	SPEN	synonymous_variant	11	p.L1408=	0.4741	1	16256959	G	A	4.06e-06
RS1802277FFP	HR+/HER2-	WT1	cn_amp	NA	cn_amp	5.59	11p13	11p13	12	11	NA
RS1802277FFP	HR+/HER2-	CCND1	cn_amp	NA	cn_amp	3.63	11q13.3	11q13.3	10	8	NA
RS1802277FFP	HR+/HER2-	FGF19	cn_amp	NA	cn_amp	3.63	11q13.3	11q13.3	8	6	NA
RS1802277FFP	HR+/HER2-	EMSY	cn_amp	NA	cn_amp	3.56	11q13.5	11q13.5	20	15	NA
RS1802277FFP	HR+/HER2-	AKT1	missense_variant	4	p.E17K	0.5626	14	105246551	C	T	4.08e-06
RS1802277FFP	HR+/HER2-	SOX9	synonymous_variant	3	p.L278=	0.313	17	70119832	G	C	0
RS1802277FFP	HR+/HER2-	TP53	stop_gained	10	p.R342*	0.6057	17	7574003	G	A	0
RS1802277FFP	HR+/HER2-	ALK	missense_variant	14	p.G820E	0.2216	2	29456459	C	T	0
RS1802277FFP	HR+/HER2-	RUNX1	cn_amp	NA	cn_amp	5.99	21q22.12	21q22.12	9	8	NA
RS1802277FFP	HR+/HER2-	MYCN	cn_amp	NA	cn_amp	8.97	2p24.3	2p24.3	4	3	NA
RS1802277FFP	HR+/HER2-	RAF1	cn_amp	NA	cn_amp	6.55	3p25.2	3p25.2	15	15	NA
RS1802277FFP	HR+/HER2-	FANCD2	cn_amp	NA	cn_amp	4.92	3p25.3	3p25.3	42	42	NA
RS1802277FFP	HR+/HER2-	MAP3K1	synonymous_variant	10	p.F564=	0.3436	5	56170864	T	C	4.07e-06
RS1802277FFP	HR+/HER2-	HIST1H3D	missense_variant	2	p.E106Q	0.3971	6	26197163	C	G	0
RS1802277FFP	HR+/HER2-	CARD11	intron_variant	11	c.1570+7G>A	0.318	7	2972162	C	T	0
RS1802277FFP	HR+/HER2-	HGF	synonymous_variant	18	p.V707=	0.1785	7	81331963	G	A	0
RS1802277FFP	HR+/HER2-	TSC1	synonymous_variant	17	p.K708=	0.3	9	135779122	C	T	0
RS1802277FFP	HR+/HER2-	BCORL1	missense_variant	3	p.G673D	0.3782	X	129148766	G	A	0
RS1809567FFP	HR+/HER2-	VEGFB	splice_region_variant	5	p.R137G	0.1178	11	64004693	A	G	0
RS1809567FFP	HR+/HER2-	VEGFB	intron_variant	5	c.410+14A>C	0.1112	11	64004708	A	C	0
RS1809567FFP	HR+/HER2-	PIK3CA	missense_variant	21	p.H1047R	0.102	3	178952085	A	G	4.08e-06
RS1829643TIS	HR+/HER2-	TP53	disruptive_inframe_deletion	7	p.N239_G244del	0.1633	17	7577549	GCCCATGCAGGAACTGTTA	G	0
RS1829643TIS	HR+/HER2-	DDR2	cn_amp	NA	cn_amp	3.56	1q23.3	1q23.3	16	11	NA
RS1829643TIS	HR+/HER2-	SPEN	missense_variant	11	p.N2053T	0.0207	1	16258893	A	C	6.12e-05
RS1829643TIS	HR+/HER2-	NTRK3	missense_variant	9	p.I285T	0.1618	15	88679183	A	G	0
RS1829643TIS	HR+/HER2-	CD276	missense_variant	4	p.S242I	0.1622	15	73995419	G	T	0
RS1829643TIS	HR+/HER2-	XIAP	missense_variant	2	p.P132A	0.164	X	123019906	C	G	0
RS1829643TIS	HR+/HER2-	CSF1R	missense_variant	21	p.D958V	0.1721	5	149433678	T	A	8.44e-06
RS1829643TIS	HR+/HER2-	FANCD2	intron_variant	13	c.990-19dup	0.2825	3	10085142	A	AT	0
RS1829643TIS	HR+/HER2-	CBFB	stop_gained	2	p.Q45*	0.3941	16	67063684	C	T	0
RS1829643TIS	HR+/HER2-	SDHC	cn_amp	NA	cn_amp	3.9	1q23.3	1q23.3	6	6	NA
RS1825701FFP	HR+/HER2+	CCND1	cn_amp	NA	cn_amp	11.09	11q13.3	11q13.3	10	10	NA
RS1825701FFP	HR+/HER2+	FGF19	cn_amp	NA	cn_amp	11.61	11q13.3	11q13.3	8	8	NA
RS1825701FFP	HR+/HER2+	FGF4	cn_amp	NA	cn_amp	8.62	11q13.3	11q13.3	6	4	NA
RS1825701FFP	HR+/HER2+	FGF3	cn_amp	NA	cn_amp	9.05	11q13.3	11q13.3	9	8	NA
RS1825701FFP	HR+/HER2+	EMSY	cn_amp	NA	cn_amp	5.55	11q13.5	11q13.5	20	13	NA
RS1825701FFP	HR+/HER2+	PAK1	cn_amp	NA	cn_amp	9.8	11q13.5	11q13.5	5	5	NA
RS1825701FFP	HR+/HER2+	ESR1	cn_amp	NA	cn_amp	3.22	6q25.1	6q25.1	8	7	NA
RS1825701FFP	HR+/HER2+	KMT2C	frameshift_variant	36	p.M2304fs	0.3238	7	151878034	AT	A	0
RS1825701FFP	HR+/HER2+	FGFR1	splice_donor_variant	17	c.2292+1G>A	0.0677	8	38271435	C	T	0
RS1825701FFP	HR+/HER2+	FGFR1	cn_amp	NA	cn_amp	8.22	8p11.22	8p11.22	18	18	NA
RS1825701FFP	HR+/HER2+	ADGRA2	cn_amp	NA	cn_amp	12.47	8p11.23	8p11.23	6	6	NA
RS1825701FFP	HR+/HER2+	WRN	cn_amp	NA	cn_amp	8.2	8p12	8p12	34	34	NA
RS1825701FFP	HR+/HER2+	TSC1	splice_acceptor_variant	23	p.G939_Q942delins???	0.1888	9	135772721	TGCAGCTGTCCTCTGAAAGATA	TTT	0
RS1831885FFP	HR+/HER2+	ERBB2	cn_amp	NA	cn_amp	27.25	17q12	17q12	30	28	NA
RS1831885FFP	HR+/HER2+	ATR	missense_variant	16	p.R1082H	0.0222	3	142266679	C	T	0.0002
RS1831885FFP	HR+/HER2+	MYOD1	missense_variant	1	p.P186L	0.1974	11	17741886	C	T	7.44e-06
RS1832304FFP	HR+/HER2+	TP53	stop_gained	6	p.Q192*	0.3715	17	7578275	G	A	0
RS1832304FFP	HR+/HER2+	E2F3	synonymous_variant	7	p.L456=	0.0713	6	20490631	C	G	0
RS1832304FFP	HR+/HER2+	SMARCA4	cn_amp	NA	cn_amp	5.16	19p13.2	19p13.2	34	34	NA
RS1832304FFP	HR+/HER2+	ERBB2	synonymous_variant	2	p.L49=	0.0891	17	37863316	C	G	0
RS1832304FFP	HR+/HER2+	KMT2D	missense_variant	31	p.E2393Q	0.1543	12	49434376	C	G	0
RS1832304FFP	HR+/HER2+	ESR1	missense_variant	1	p.L23V	0.328	6	152129114	C	G	0
RS1832304FFP	HR+/HER2+	ERBB2	intron_variant	2	c.74-17C>G	0.0872	17	37863226	C	G	0
RS1832304FFP	HR+/HER2+	SPEN	missense_variant	11	p.H3024Y	0.1588	1	16261805	C	T	0.0001
RS1832304FFP	HR+/HER2+	PAK1	cn_amp	NA	cn_amp	3.7	11q13.5	11q13.5	5	4	NA
RS1832304FFP	HR+/HER2+	ERBB2	synonymous_variant	4	p.N177=	0.0805	17	37865662	C	T	0
RS1832304FFP	HR+/HER2+	ERBB2	missense_variant	7	p.D277E	0.0861	17	37866664	C	G	0
RS1832304FFP	HR+/HER2+	CDK12	cn_amp	NA	cn_amp	15.51	17q12	17q12	14	14	NA
RS1832304FFP	HR+/HER2+	MTOR	splice_region_variant	39	p.E1871K	0.1614	1	11190588	C	T	0
RS1832304FFP	HR+/HER2+	TP63	synonymous_variant	3	p.L103=	0.0353	3	189456548	G	C	0
RS1832304FFP	HR+/HER2+	ERBB2	missense_variant	3	p.P122A	0.0842	17	37864712	C	G	0.0001
RS1832304FFP	HR+/HER2+	MLH3	missense_variant	11	p.G1343E	0.1159	14	75489579	C	T	0
RS1832304FFP	HR+/HER2+	ERBB2	cn_amp	NA	cn_amp	48.97	17q12	17q12	30	28	NA
RS1831543FFP	HR+/HER2-	INHBA	synonymous_variant	3	p.L257=	0.0782	7	41729758	C	A	0
RS1831543FFP	HR+/HER2-	GRM3	missense_variant	3	p.R347H	0.0666	7	86416148	G	A	0
RS1831543FFP	HR+/HER2-	TP53	stop_gained	4	p.A119*	0.25	17	7579329	TG	AA	0
RS1831543FFP	HR+/HER2-	KRAS	cn_amp	NA	cn_amp	36.01	12p12.1	12p12.1	6	6	NA
RS1831543FFP	HR+/HER2-	CDKN1B	cn_amp	NA	cn_amp	6.64	12p13.1	12p13.1	2	2	NA
RS1831543FFP	HR+/HER2-	ERCC1	cn_amp	NA	cn_amp	5.13	19q13.32	19q13.32	9	9	NA
RS1831543FFP	HR+/HER2-	CCNE1	cn_amp	NA	cn_amp	4.62	19q12	19q12	11	10	NA
RS1831538FFP	HR+/HER2+	FGFR1	cn_amp	NA	cn_amp	6.26	8p11.22	8p11.22	18	18	NA
RS1831538FFP	HR+/HER2+	ADGRA2	cn_amp	NA	cn_amp	7.96	8p11.23	8p11.23	6	6	NA
RS1831538FFP	HR+/HER2+	AURKA	cn_amp	NA	cn_amp	8.74	20q13.2	20q13.2	8	8	NA
RS1831538FFP	HR+/HER2+	GNAS	cn_amp	NA	cn_amp	4.94	20q13.32	20q13.32	12	12	NA
RS1831538FFP	HR+/HER2+	ARID1A	frameshift_variant	20	p.D1850fs	0.1667	1	27105930	T	TG	1.65e-05
RS1831538FFP	HR+/HER2+	ERBB4	missense_variant	20	p.I827K	0.1898	2	212426635	A	T	0
RS1831538FFP	HR+/HER2+	SRC	cn_amp	NA	cn_amp	5.13	20q11.23	20q11.23	11	11	NA
RS1842906FFP	HR+/HER2-	PIK3CA	missense_variant	21	p.H1047R	0.1789	3	178952085	A	G	8.32e-06
RS1842906FFP	HR+/HER2-	TP53	missense_variant	7	p.R248W	0.1064	17	7577539	G	A	8.24e-06
RS1842906FFP	HR+/HER2-	AURKA	missense_variant	10	p.R371S	0.0502	20	54945313	C	A	0
RS1842906FFP	HR+/HER2-	SOX17	synonymous_variant	2	p.D215=	0.0861	8	55371955	C	T	0
RS1841397FFP	HR+/HER2+	CDK12	large_genomic_rearrangement	43813	exon12-14cn_amp	7.14	17q12	37680927--37687572(+)	14	3	NA
RS1841397FFP	HR+/HER2+	PTPRS	intron_variant	31	c.4615-20G>C	0.1059	19	5212522	C	G	0
RS1841397FFP	HR+/HER2+	PTPRS	splice_acceptor_variant	31	c.4615-1G>C	0.0991	19	5212503	C	G	0
RS1841397FFP	HR+/HER2+	SPOP	fusion	intergenic_Exon7	TMEM92-SPOP	0.0722	17:48335213_17:47696351	17:48335213_17:47696351	7;16;4;26	7;14;1;22	NA
RS1841397FFP	HR+/HER2+	SPOP	synonymous_variant	7	p.L155=	0.0239	17	47696358	A	G	0
RS1841397FFP	HR+/HER2+	SPOP	cn_amp	NA	cn_amp	8.02	17q21.33	17q21.33	9	9	NA
RS1841397FFP	HR+/HER2+	PIK3CA	missense_variant	21	p.H1047R	0.1599	3	178952085	A	G	8.32e-06
RS1841397FFP	HR+/HER2+	TP53	missense_variant	7	p.E258K	0.1644	17	7577509	C	T	8.25e-06
RS1841397FFP	HR+/HER2+	NUP93	cn_amp	NA	cn_amp	4.39	16q13	16q13	21	21	NA
RS1841397FFP	HR+/HER2+	SMARCA4	synonymous_variant	9	p.G495=	0.0927	19	11105569	C	T	0
RS1841397FFP	HR+/HER2+	ERBB2	cn_amp	NA	cn_amp	7.44	17q12	17q12	30	28	NA
RS1842898FFP	HR+/HER2+	PREX2	missense_variant	23	p.S883N	0.074	8	69012011	G	A	0
RS1842898FFP	HR+/HER2+	NPM1	cn_amp	NA	cn_amp	5.16	5q35.1	5q35.1	12	10	NA
RS1842898FFP	HR+/HER2+	CDK4	cn_amp	NA	cn_amp	5.95	12q14.1	12q14.1	7	7	NA
RS1842898FFP	HR+/HER2+	CCND1	cn_amp	NA	cn_amp	3.96	11q13.3	11q13.3	10	8	NA
RS1842898FFP	HR+/HER2+	NFKBIA	cn_amp	NA	cn_amp	8.1	14q13.2	14q13.2	6	6	NA
RS1842898FFP	HR+/HER2+	CDK12	cn_amp	NA	cn_amp	4.95	17q12	17q12	14	14	NA
RS1842898FFP	HR+/HER2+	TP53	frameshift_variant	5	p.T150fs	0.2911	17	7578482	TG	T	0
RS1842898FFP	HR+/HER2+	PTPRD	splice_region_variant	44	c.5534+7_5534+8insATAGTTCAAGAATGGTAAGTT	0.1096	9	8331574	A	AAACTTACCATTCTTGAACTAT	0
RS1842898FFP	HR+/HER2+	FANCD2	synonymous_variant	18	p.I551=	0.0745	3	10094178	C	T	0
RS1842898FFP	HR+/HER2+	ERBB2	cn_amp	NA	cn_amp	7.26	17q12	17q12	30	28	NA
RS1842898FFP	HR+/HER2+	IGF1R	missense_variant	8	p.D553Y	0.0765	15	99456340	G	T	0
RS1842898FFP	HR+/HER2+	CRLF2	missense_variant	5	p.R215Q	0.2049	X	1317421	C	T	0.0002
RS1842898FFP	HR+/HER2+	CDK12	fusion	intergenic_Exon11	LOC101927018-CDK12	0.3299	17:27272973_17:37676218	17:27272973_17:37676218	8;6;10;7	6;4;0;1	NA
